# Supplementary material for: Bis(μ-3-carb­oxy-2-hy­droxy­propane-1,2-dicarboxyl­ato)bis(diaquazinc)–1,2-bis­(pyridin-4-yl)ethene–water (1/1/2)
Source: Acta Crystallogr Sect E Struct Rep Online. 2012 Sep 26;68(Pt 10):m1305–6. doi: 10.1107/S1600536812039761 (PMC3470174; doi:10.1107/S1600536812039761)
Supplement: Supplementary file 1 [file e-68-m1305-sup1.cif]

##############################################################################
#                                                                            #
# This CIF contains the data in a paper accepted for publication in          #
# Acta Crystallographica Section E. It conforms to the requirements of       #
# Notes for Authors for Acta Crystallographica Section E, and has been       #
# peer reviewed under the auspices of the IUCr Commission on Journals.       #
#                                                                            #
# Full details of the Crystallographic Information File format               #
# are given in the paper "The Crystallographic Information File (CIF):       #
# a New Standard Archive File for Crystallography" by S. R. Hall, F. H.      #
# Allen and I. D. Brown [Acta Cryst. (1991), A47, 655-685].                  #
#                                                                            #
# The current version of the core CIF dictionary is obtainable from          #
# ftp://ftp.iucr.org/pub/cif_core.dic.                                       #
#                                                                            #
# Software is freely available for graphical display of the structure(s)     #
# in this CIF. For information consult the CIF software page                 #
# http://www.iucr.org/resources/cif/software.                                #
#                                                                            #
# This file may be used for bona fide research purposes within the           #
# scientific community so long as proper attribution is given to the journal # 
# article from which it was obtained.                                        #
#                                                                            #
##############################################################################
data_I
_audit_creation_method     SHELXTL
_chemical_name_systematic
;
Bis(\m-3-carboxy-2-hydroxypropane-1,2-dicarboxylato)bis(diaquazinc)--
1,2-bis(pyridin-4-yl)ethene--water (1/1/2)
;
_chemical_name_common     ?
_chemical_formula_moiety     'C12 H20 O18 Zn2, C12 H10 N2, 2(H2 O)'
_chemical_formula_sum     'C24 H34 N2 O20 Zn2'
_chemical_formula_iupac     '[Zn2 (C6 H6 O7)2 (H2 O)4], C12 H10 N2, 2H2 O'
_chemical_formula_weight     801.31
_chemical_melting_point     ?
_symmetry_cell_setting     triclinic
_symmetry_space_group_name_H-M     'P -1'
_symmetry_space_group_name_Hall     '-P 1'
loop_
    _symmetry_equiv_pos_as_xyz
    'x, y, z'
    '-x, -y, -z'
_cell_length_a     9.4360(19)
_cell_length_b     9.4540(19)
_cell_length_c     10.098(2)
_cell_angle_alpha     66.87(3)
_cell_angle_beta     70.19(3)
_cell_angle_gamma     75.91(3)
_cell_volume     773.0(3)
_cell_formula_units_Z     1
_cell_measurement_reflns_used     11909
_cell_measurement_theta_min     2.7
_cell_measurement_theta_max     27.6
_cell_measurement_temperature     170(2)
_exptl_crystal_description     block
_exptl_crystal_colour     colourless
_exptl_crystal_size_max     0.30
_exptl_crystal_size_mid     0.10
_exptl_crystal_size_min     0.10
_exptl_crystal_density_diffrn     1.721
_exptl_crystal_density_meas     ?
_exptl_crystal_density_method     'not measured'
_exptl_crystal_F_000     412
_exptl_absorpt_coefficient_mu     1.644
_exptl_absorpt_correction_type     multi-scan
_exptl_absorpt_process_details     '(SADABS; Bruker, 1997)'
_exptl_absorpt_correction_T_min     0.6384
_exptl_absorpt_correction_T_max     0.8529
_exptl_special_details
;
;
_diffrn_ambient_temperature     170(2)
_diffrn_radiation_type     MoK\a
_diffrn_radiation_wavelength     0.71073
_diffrn_radiation_source     'fine-focus sealed tube'
_diffrn_radiation_monochromator     graphite
_diffrn_measurement_device_type     'Bruker SMART CCD'
_diffrn_measurement_method     '\f and \w'
_diffrn_detector_area_resol_mean     ?
_diffrn_reflns_number     4216
_diffrn_reflns_av_R_equivalents     0.0344
_diffrn_reflns_av_sigmaI/netI     0.0646
_diffrn_reflns_theta_min     2.28
_diffrn_reflns_theta_max     26.00
_diffrn_reflns_theta_full     26.00
_diffrn_measured_fraction_theta_max     0.960
_diffrn_measured_fraction_theta_full     0.960
_diffrn_reflns_limit_h_min     -11
_diffrn_reflns_limit_h_max     6
_diffrn_reflns_limit_k_min     -11
_diffrn_reflns_limit_k_max     11
_diffrn_reflns_limit_l_min     -12
_diffrn_reflns_limit_l_max     12
_diffrn_standards_number     0
_diffrn_standards_interval_count     .
_diffrn_standards_interval_time     .
_diffrn_standards_decay_%     ?
_refine_special_details
;
Refinement of <i>F</i>^2^ against ALL reflections. The weighted <i>R</i>-factor
<i>wR</i> and goodness of fit <i>S</i> are based on <i>F</i>^2^, conventional
<i>R</i>-factors <i>R</i> are based on <i>F</i>, with <i>F</i> set to zero for
negative <i>F</i>^2^. The threshold expression of <i>F</i>^2^ >
\s(<i>F</i>^2^) is used only for calculating <i>R</i>-factors(gt) <i>etc</i>.
and is not relevant to the choice of reflections for refinement.
<i>R</i>-factors based on <i>F</i>^2^ are statistically about twice as large
as those based on <i>F</i>, and <i>R</i>-factors based on ALL data will be
even larger.
;
_reflns_number_total     2924
_reflns_number_gt     2382
_reflns_threshold_expression     I>2\s(I)
_refine_ls_structure_factor_coef     Fsqd
_refine_ls_matrix_type     full
_refine_ls_R_factor_all     0.0604
_refine_ls_R_factor_gt     0.0514
_refine_ls_wR_factor_gt     0.1342
_refine_ls_wR_factor_ref     0.1395
_refine_ls_goodness_of_fit_ref     1.092
_refine_ls_restrained_S_all     1.091
_refine_ls_number_reflns     2924
_refine_ls_number_parameters     239
_refine_ls_number_restraints     7
_refine_ls_hydrogen_treatment     mixed
_refine_ls_weighting_scheme     calc
_refine_ls_weighting_details
               'calc w = 1/[\s^2^(Fo^2^)+(0.0822P)^2^] where P=(Fo^2^+2Fc^2^)/3'
_atom_sites_solution_hydrogens     geom
_atom_sites_solution_primary     direct
_atom_sites_solution_secondary     difmap
_refine_ls_shift/su_max     0.000
_refine_ls_shift/su_mean     0.000
_refine_diff_density_max     0.766
_refine_diff_density_min     -1.356
_refine_ls_extinction_method     none
_refine_ls_extinction_coef     ?
loop_
    _atom_type_symbol
    _atom_type_description
    _atom_type_scat_dispersion_real
    _atom_type_scat_dispersion_imag
    _atom_type_scat_source
    'C' 'C' 0.0033 0.0016
                         'International Tables Vol C Tables 4.2.6.8 and 6.1.1.4'
    'H' 'H' 0.0000 0.0000
                         'International Tables Vol C Tables 4.2.6.8 and 6.1.1.4'
    'N' 'N' 0.0061 0.0033
                         'International Tables Vol C Tables 4.2.6.8 and 6.1.1.4'
    'O' 'O' 0.0106 0.0060
                         'International Tables Vol C Tables 4.2.6.8 and 6.1.1.4'
    'Zn' 'Zn' 0.2839 1.4301
                         'International Tables Vol C Tables 4.2.6.8 and 6.1.1.4'
_computing_data_collection     'SMART (Bruker, 1997)'
_computing_cell_refinement     'SAINT (Bruker, 1997)'
_computing_data_reduction     'SAINT (Bruker, 1997)'
_computing_structure_solution     'SHELXS97 (Sheldrick, 2008)'
_computing_structure_refinement     'SHELXL97 (Sheldrick, 2008)'
_computing_molecular_graphics     'SHELXTL (Sheldrick, 2008)'
_computing_publication_material     'SHELXTL (Sheldrick, 2008)'
loop_
    _atom_site_type_symbol
    _atom_site_label
    _atom_site_fract_x
    _atom_site_fract_y
    _atom_site_fract_z
    _atom_site_U_iso_or_equiv
    _atom_site_adp_type
    _atom_site_calc_flag
    _atom_site_refinement_flags
    _atom_site_occupancy
    _atom_site_symmetry_multiplicity
    _atom_site_disorder_assembly
    _atom_site_disorder_group
    Zn Zn1 0.68767(6) 0.59099(5) 0.60957(5) 0.02122(19) Uani d . 1 1 . .
    O O1 0.5132(3) 0.4257(3) 0.7203(3) 0.0209(6) Uani d D 1 1 . .
    H H1O 0.466(4) 0.431(5) 0.651(4) 0.031 Uiso d D 1 1 . .
    O O2 0.8003(4) 0.3981(3) 0.5435(3) 0.0260(7) Uani d . 1 1 . .
    O O3 0.8228(4) 0.1376(3) 0.6320(4) 0.0341(8) Uani d . 1 1 . .
    O O4 0.7490(4) 0.4656(3) 0.8125(3) 0.0282(7) Uani d . 1 1 . .
    O O5 0.6894(4) 0.3353(3) 1.0577(3) 0.0310(7) Uani d . 1 1 . .
    H H5 0.7402 0.3981 1.0558 0.046 Uiso calc R 1 1 . .
    O O6 0.4181(4) 0.3256(3) 0.5605(3) 0.0262(7) Uani d . 1 1 . .
    O O7 0.4259(5) 0.0698(3) 0.6153(4) 0.0427(9) Uani d . 1 1 . .
    O O8 0.5622(4) 0.7538(3) 0.7112(3) 0.0287(7) Uani d D 1 1 . .
    H H8A 0.542(6) 0.8518(11) 0.668(5) 0.034 Uiso d D 1 1 . .
    H H8B 0.480(3) 0.733(5) 0.782(4) 0.034 Uiso d D 1 1 . .
    O O9 0.8800(4) 0.7008(3) 0.5133(4) 0.0333(7) Uani d D 1 1 . .
    H H9A 0.9753(13) 0.675(6) 0.507(6) 0.040 Uiso d D 1 1 . .
    H H9B 0.866(6) 0.8005(4) 0.482(5) 0.040 Uiso d D 1 1 . .
    C C1 0.5996(5) 0.2711(4) 0.7563(4) 0.0192(8) Uani d . 1 1 . .
    C C2 0.7522(5) 0.2671(4) 0.6340(4) 0.0222(9) Uani d . 1 1 . .
    C C3 0.6235(5) 0.2336(4) 0.9105(4) 0.0249(9) Uani d . 1 1 . .
    H H3A 0.5242 0.2187 0.9867 0.030 Uiso calc R 1 1 . .
    H H3B 0.6906 0.1340 0.9338 0.030 Uiso calc R 1 1 . .
    C C4 0.6919(5) 0.3555(4) 0.9255(4) 0.0238(9) Uani d . 1 1 . .
    C C5 0.5058(5) 0.1490(4) 0.7724(4) 0.0235(9) Uani d . 1 1 . .
    H H5A 0.5694 0.0469 0.7911 0.028 Uiso calc R 1 1 . .
    H H5B 0.4176 0.1417 0.8617 0.028 Uiso calc R 1 1 . .
    C C6 0.4474(5) 0.1808(4) 0.6386(4) 0.0228(9) Uani d . 1 1 . .
    N N11 0.1862(4) 0.4370(4) 0.9552(4) 0.0282(8) Uani d . 1 1 . .
    C C11 0.1610(6) 0.3080(5) 1.0802(5) 0.0300(10) Uani d . 1 1 . .
    H H11 0.1826 0.3029 1.1674 0.036 Uiso calc R 1 1 . .
    C C12 0.1051(5) 0.1855(5) 1.0827(5) 0.0290(10) Uani d . 1 1 . .
    H H12 0.0875 0.0967 1.1705 0.035 Uiso calc R 1 1 . .
    C C13 0.0741(5) 0.1939(5) 0.9522(5) 0.0271(9) Uani d . 1 1 . .
    C C14 0.0990(5) 0.3284(5) 0.8255(5) 0.0280(10) Uani d . 1 1 . .
    H H14 0.0771 0.3372 0.7372 0.034 Uiso calc R 1 1 . .
    C C15 0.1555(5) 0.4480(5) 0.8300(5) 0.0285(10) Uani d . 1 1 . .
    H H15 0.1729 0.5388 0.7441 0.034 Uiso calc R 1 1 . .
    C C16 0.0212(5) 0.0643(5) 0.9421(4) 0.0297(10) Uani d . 1 1 . .
    H H16 0.0168 0.0727 0.8467 0.036 Uiso calc R 1 1 . .
    O O1W 0.8324(4) 0.0166(4) 0.4122(4) 0.0430(9) Uani d D 1 1 . .
    H H1WA 0.819(6) 0.057(6) 0.490(4) 0.052 Uiso d D 1 1 . .
    H H1WB 0.736(3) 0.034(6) 0.391(6) 0.052 Uiso d D 1 1 . .
loop_
    _atom_site_aniso_label
    _atom_site_aniso_U_11
    _atom_site_aniso_U_22
    _atom_site_aniso_U_33
    _atom_site_aniso_U_12
    _atom_site_aniso_U_13
    _atom_site_aniso_U_23
    Zn1 0.0271(3) 0.0171(3) 0.0208(3) -0.00588(19) -0.0053(2) -0.00706(19)
    O1 0.0261(16) 0.0154(12) 0.0223(14) -0.0028(12) -0.0067(13) -0.0072(11)
    O2 0.0314(17) 0.0210(14) 0.0240(14) -0.0041(13) -0.0066(13) -0.0064(12)
    O3 0.0333(19) 0.0196(14) 0.0436(18) 0.0001(13) -0.0025(15) -0.0135(13)
    O4 0.0400(19) 0.0243(15) 0.0248(15) -0.0135(14) -0.0144(14) -0.0028(12)
    O5 0.047(2) 0.0309(15) 0.0236(14) -0.0232(15) -0.0075(15) -0.0089(13)
    O6 0.0399(19) 0.0193(13) 0.0234(14) -0.0032(13) -0.0146(14) -0.0066(11)
    O7 0.076(3) 0.0190(15) 0.0502(19) -0.0098(16) -0.037(2) -0.0102(14)
    O8 0.040(2) 0.0188(14) 0.0242(15) -0.0045(14) -0.0040(14) -0.0081(12)
    O9 0.0251(17) 0.0230(15) 0.0490(19) -0.0057(14) -0.0071(16) -0.0103(14)
    C1 0.025(2) 0.0144(17) 0.0204(19) -0.0048(16) -0.0068(17) -0.0062(15)
    C2 0.025(2) 0.0218(19) 0.023(2) -0.0038(18) -0.0084(18) -0.0098(16)
    C3 0.032(3) 0.0210(19) 0.022(2) -0.0100(18) -0.0042(19) -0.0062(16)
    C4 0.024(2) 0.024(2) 0.025(2) -0.0020(18) -0.0075(18) -0.0095(17)
    C5 0.028(2) 0.0186(18) 0.024(2) -0.0050(17) -0.0079(18) -0.0052(16)
    C6 0.027(2) 0.0221(19) 0.0231(19) -0.0049(17) -0.0074(18) -0.0098(16)
    N11 0.031(2) 0.0290(18) 0.0293(18) -0.0035(17) -0.0072(17) -0.0162(16)
    C11 0.039(3) 0.029(2) 0.028(2) -0.006(2) -0.009(2) -0.0143(18)
    C12 0.036(3) 0.025(2) 0.029(2) -0.0079(19) -0.010(2) -0.0094(18)
    C13 0.026(2) 0.026(2) 0.031(2) -0.0023(19) -0.0034(19) -0.0156(18)
    C14 0.031(3) 0.031(2) 0.028(2) -0.0002(19) -0.011(2) -0.0169(18)
    C15 0.028(3) 0.030(2) 0.028(2) -0.0052(19) -0.0042(19) -0.0118(18)
    C16 0.037(3) 0.029(2) 0.027(2) 0.000(2) -0.009(2) -0.0172(18)
    O1W 0.042(2) 0.0371(18) 0.057(2) -0.0027(17) -0.0159(19) -0.0224(17)
_geom_special_details
;
All e.s.d.'s (except the e.s.d. in the dihedral angle between two l.s. planes)
are estimated using the full covariance matrix. The cell e.s.d.'s are taken
into account individually in the estimation of e.s.d.'s in distances, angles
and torsion angles; correlations between e.s.d.'s in cell parameters are only
used when they are defined by crystal symmetry. An approximate (isotropic)
treatment of cell e.s.d.'s is used for estimating e.s.d.'s involving l.s.
planes.
;
loop_
    _geom_bond_atom_site_label_1
    _geom_bond_atom_site_label_2
    _geom_bond_site_symmetry_2
    _geom_bond_distance
    _geom_bond_publ_flag
    Zn1 O9 . 2.060(3) ?
    Zn1 O6 2_666 2.069(3) ?
    Zn1 O8 . 2.086(3) ?
    Zn1 O2 . 2.105(3) ?
    Zn1 O4 . 2.122(3) ?
    Zn1 O1 . 2.244(3) ?
    O1 C1 . 1.461(4) ?
    O1 H1O . 0.930(2) ?
    O2 C2 . 1.296(5) ?
    O3 C2 . 1.248(5) ?
    O4 C4 . 1.264(5) ?
    O5 C4 . 1.265(5) ?
    O5 H5 . 0.8400 ?
    O6 C6 . 1.299(5) ?
    O6 Zn1 2_666 2.069(3) ?
    O7 C6 . 1.236(5) ?
    O8 H8A . 0.860(2) ?
    O8 H8B . 0.860(2) ?
    O9 H9A . 0.860(2) ?
    O9 H9B . 0.860(2) ?
    C1 C3 . 1.539(5) ?
    C1 C5 . 1.547(5) ?
    C1 C2 . 1.551(6) ?
    C3 C4 . 1.527(5) ?
    C3 H3A . 0.9900 ?
    C3 H3B . 0.9900 ?
    C5 C6 . 1.525(5) ?
    C5 H5A . 0.9900 ?
    C5 H5B . 0.9900 ?
    N11 C15 . 1.351(5) ?
    N11 C11 . 1.366(5) ?
    C11 C12 . 1.374(6) ?
    C11 H11 . 0.9500 ?
    C12 C13 . 1.412(6) ?
    C12 H12 . 0.9500 ?
    C13 C14 . 1.404(6) ?
    C13 C16 . 1.481(6) ?
    C14 C15 . 1.384(6) ?
    C14 H14 . 0.9500 ?
    C15 H15 . 0.9500 ?
    C16 C16 2_557 1.345(8) ?
    C16 H16 . 0.9500 ?
    O1W H1WA . 0.960(2) ?
    O1W H1WB . 0.960(2) ?
loop_
    _geom_angle_atom_site_label_1
    _geom_angle_atom_site_label_2
    _geom_angle_atom_site_label_3
    _geom_angle_site_symmetry_1
    _geom_angle_site_symmetry_3
    _geom_angle
    _geom_angle_publ_flag
    O9 Zn1 O6 . 2_666 102.94(13) ?
    O9 Zn1 O8 . . 94.22(13) ?
    O6 Zn1 O8 2_666 . 94.62(12) ?
    O9 Zn1 O2 . . 92.48(13) ?
    O6 Zn1 O2 2_666 . 90.97(11) ?
    O8 Zn1 O2 . . 170.11(11) ?
    O9 Zn1 O4 . . 92.53(13) ?
    O6 Zn1 O4 2_666 . 164.39(12) ?
    O8 Zn1 O4 . . 86.23(12) ?
    O2 Zn1 O4 . . 86.21(11) ?
    O9 Zn1 O1 . . 167.91(11) ?
    O6 Zn1 O1 2_666 . 83.38(11) ?
    O8 Zn1 O1 . . 95.54(12) ?
    O2 Zn1 O1 . . 76.98(11) ?
    O4 Zn1 O1 . . 81.02(11) ?
    C1 O1 Zn1 . . 105.3(2) ?
    C1 O1 H1O . . 106(3) ?
    Zn1 O1 H1O . . 109(3) ?
    C2 O2 Zn1 . . 114.9(2) ?
    C4 O4 Zn1 . . 130.7(3) ?
    C4 O5 H5 . . 109.5 ?
    C6 O6 Zn1 . 2_666 126.1(3) ?
    Zn1 O8 H8A . . 127(3) ?
    Zn1 O8 H8B . . 121(3) ?
    H8A O8 H8B . . 101(5) ?
    Zn1 O9 H9A . . 137(3) ?
    Zn1 O9 H9B . . 117(4) ?
    H9A O9 H9B . . 106(5) ?
    O1 C1 C3 . . 106.3(3) ?
    O1 C1 C5 . . 110.4(3) ?
    C3 C1 C5 . . 107.3(3) ?
    O1 C1 C2 . . 110.7(3) ?
    C3 C1 C2 . . 112.1(3) ?
    C5 C1 C2 . . 110.0(3) ?
    O3 C2 O2 . . 124.3(4) ?
    O3 C2 C1 . . 117.7(3) ?
    O2 C2 C1 . . 118.0(3) ?
    C4 C3 C1 . . 115.6(3) ?
    C4 C3 H3A . . 108.4 ?
    C1 C3 H3A . . 108.4 ?
    C4 C3 H3B . . 108.4 ?
    C1 C3 H3B . . 108.4 ?
    H3A C3 H3B . . 107.4 ?
    O4 C4 O5 . . 123.4(4) ?
    O4 C4 C3 . . 121.6(3) ?
    O5 C4 C3 . . 114.9(3) ?
    C6 C5 C1 . . 115.6(3) ?
    C6 C5 H5A . . 108.4 ?
    C1 C5 H5A . . 108.4 ?
    C6 C5 H5B . . 108.4 ?
    C1 C5 H5B . . 108.4 ?
    H5A C5 H5B . . 107.5 ?
    O7 C6 O6 . . 124.9(4) ?
    O7 C6 C5 . . 118.7(3) ?
    O6 C6 C5 . . 116.3(3) ?
    C15 N11 C11 . . 120.6(4) ?
    N11 C11 C12 . . 121.5(4) ?
    N11 C11 H11 . . 119.3 ?
    C12 C11 H11 . . 119.3 ?
    C11 C12 C13 . . 118.8(4) ?
    C11 C12 H12 . . 120.6 ?
    C13 C12 H12 . . 120.6 ?
    C14 C13 C12 . . 118.9(4) ?
    C14 C13 C16 . . 118.6(4) ?
    C12 C13 C16 . . 122.5(4) ?
    C15 C14 C13 . . 119.6(4) ?
    C15 C14 H14 . . 120.2 ?
    C13 C14 H14 . . 120.2 ?
    N11 C15 C14 . . 120.7(4) ?
    N11 C15 H15 . . 119.7 ?
    C14 C15 H15 . . 119.7 ?
    C16 C16 C13 2_557 . 124.9(5) ?
    C16 C16 H16 2_557 . 117.5 ?
    C13 C16 H16 . . 117.5 ?
    H1WA O1W H1WB . . 108(5) ?
loop_
    _geom_torsion_atom_site_label_1
    _geom_torsion_atom_site_label_2
    _geom_torsion_atom_site_label_3
    _geom_torsion_atom_site_label_4
    _geom_torsion_site_symmetry_1
    _geom_torsion_site_symmetry_2
    _geom_torsion_site_symmetry_3
    _geom_torsion_site_symmetry_4
    _geom_torsion
    _geom_torsion_publ_flag
    O9 Zn1 O1 C1 . . . . 2.9(6) ?
    O6 Zn1 O1 C1 2_666 . . . 125.2(2) ?
    O8 Zn1 O1 C1 . . . . -140.8(2) ?
    O2 Zn1 O1 C1 . . . . 32.6(2) ?
    O4 Zn1 O1 C1 . . . . -55.5(2) ?
    O9 Zn1 O2 C2 . . . . 148.1(3) ?
    O6 Zn1 O2 C2 2_666 . . . -108.9(3) ?
    O4 Zn1 O2 C2 . . . . 55.8(3) ?
    O1 Zn1 O2 C2 . . . . -25.9(3) ?
    O9 Zn1 O4 C4 . . . . -170.7(4) ?
    O6 Zn1 O4 C4 2_666 . . . 1.6(7) ?
    O8 Zn1 O4 C4 . . . . 95.3(4) ?
    O2 Zn1 O4 C4 . . . . -78.3(4) ?
    O1 Zn1 O4 C4 . . . . -0.9(3) ?
    Zn1 O1 C1 C3 . . . . 86.9(3) ?
    Zn1 O1 C1 C5 . . . . -157.0(2) ?
    Zn1 O1 C1 C2 . . . . -35.0(3) ?
    Zn1 O2 C2 O3 . . . . -164.3(3) ?
    Zn1 O2 C2 C1 . . . . 13.4(4) ?
    O1 C1 C2 O3 . . . . -165.1(3) ?
    C3 C1 C2 O3 . . . . 76.4(4) ?
    C5 C1 C2 O3 . . . . -42.9(5) ?
    O1 C1 C2 O2 . . . . 17.0(5) ?
    C3 C1 C2 O2 . . . . -101.5(4) ?
    C5 C1 C2 O2 . . . . 139.2(3) ?
    O1 C1 C3 C4 . . . . -52.5(5) ?
    C5 C1 C3 C4 . . . . -170.6(3) ?
    C2 C1 C3 C4 . . . . 68.5(4) ?
    Zn1 O4 C4 O5 . . . . -147.6(3) ?
    Zn1 O4 C4 C3 . . . . 33.9(6) ?
    C1 C3 C4 O4 . . . . -11.8(6) ?
    C1 C3 C4 O5 . . . . 169.6(4) ?
    O1 C1 C5 C6 . . . . 55.0(5) ?
    C3 C1 C5 C6 . . . . 170.4(4) ?
    C2 C1 C5 C6 . . . . -67.4(4) ?
    Zn1 O6 C6 O7 2_666 . . . 5.5(7) ?
    Zn1 O6 C6 C5 2_666 . . . -171.6(3) ?
    C1 C5 C6 O7 . . . . 152.2(4) ?
    C1 C5 C6 O6 . . . . -30.6(5) ?
    C15 N11 C11 C12 . . . . 0.5(7) ?
    N11 C11 C12 C13 . . . . 0.4(7) ?
    C11 C12 C13 C14 . . . . -1.2(7) ?
    C11 C12 C13 C16 . . . . 176.8(4) ?
    C12 C13 C14 C15 . . . . 1.2(7) ?
    C16 C13 C14 C15 . . . . -176.9(4) ?
    C11 N11 C15 C14 . . . . -0.5(7) ?
    C13 C14 C15 N11 . . . . -0.4(7) ?
    C14 C13 C16 C16 . . . 2_557 -173.2(6) ?
    C12 C13 C16 C16 . . . 2_557 8.8(9) ?
loop_
    _geom_hbond_atom_site_label_D
    _geom_hbond_atom_site_label_H
    _geom_hbond_atom_site_label_A
    _geom_hbond_site_symmetry_A
    _geom_hbond_distance_DH
    _geom_hbond_distance_HA
    _geom_hbond_distance_DA
    _geom_hbond_angle_DHA
    _geom_hbond_publ_flag
    O1 H1O O6 . 0.930(2) 1.80(2) 2.626(4) 146(4) yes
    O5 H5 N11 2_667 0.84 1.81 2.633(5) 168 yes
    O8 H8B O5 2_667 0.860(2) 1.877(8) 2.733(5) 173(5) yes
    O8 H8A O7 2_666 0.860(2) 2.58(4) 3.031(4) 114(4) no
    O8 H8A O7 1_565 0.860(2) 2.040(17) 2.866(4) 161(5) yes
    O9 H9B O1W 1_565 0.860(2) 1.865(5) 2.725(5) 179(5) yes
    O9 H9A O3 2_766 0.860(2) 2.57(4) 3.145(5) 125(4) yes
    O9 H9A O2 2_766 0.860(2) 2.013(12) 2.860(5) 168(5) yes
    O1W H1WA O3 . 0.960(2) 1.884(10) 2.838(5) 172(5) yes
    O1W H1WB O7 2_656 0.960(2) 2.04(3) 2.880(5) 145(4) yes
    C14 H14 O9 2_666 0.95 2.58 3.474(5) 157.8 no
    C12 H12 O3 2_657 0.95 2.52 3.390(5) 152.2 no
    C11 H11 O4 2_667 0.95 2.52 3.132(5) 121.8 no
data_global
_journal_date_recd_electronic     2012-09-06
_journal_date_accepted     2012-09-19
_journal_name_full     'Acta Crystallographica, Section E'
_journal_year     2012
_journal_volume     68
_journal_issue     10
_journal_page_first     m1305
_journal_page_last     m1306
_journal_paper_category     QM
_journal_paper_doi     10.1107/S1600536812039761
_journal_coeditor_code     ZS2234
_publ_contact_author_name     'Youngmee Kim'
_publ_contact_author_address
;
Department of Chemistry and Nano Science
Ewha Womans University
Seoul 120-750
Republic of Korea
;
_publ_contact_author_email     ymeekim@ehwa.ac.kr
_publ_contact_author_fax     '+82-2-3277-3419'
_publ_contact_author_phone     '+82-2-3277-4164'
_publ_section_title
;\
Bis(\m-3-carboxy-2-hydroxypropane-1,2-dicarboxylato)bis(diaquazinc)--\
1,2-bis(pyridin-4-yl)ethene--water (1/1/2)
;
loop_
    _publ_author_name
    _publ_author_address
    'Hwang, In Hong'
;
Department of Fine Chemistry
Seoul National University of Science and Technology
Seoul 139-743
Republic of Korea
;
    'Kim, Pan-Gi'
;
Department of Forest and Environment Resources
Kyungpook National University
Sangju 742-711
Republic of Korea
;
    'Kim, Cheal'
;
Department of Fine Chemistry
Seoul National University of Science and Technology
Seoul 139-743
Republic of Korea
;
    'Kim, Youngmee'
;
Department of Chemistry and Nano Science
Ewha Women's University
Seoul 120-750
Republic of Korea
;
