# Supplementary material for: Bis(μ-3-carb­oxy-2-hy­droxy­propane-1,2-dicarboxyl­ato)bis(diaquazinc)–1,2-bis­(pyridin-4-yl)ethene–water (1/1/2)
Source: Acta Crystallogr Sect E Struct Rep Online. 2012 Sep 26;68(Pt 10):m1305–6. doi: 10.1107/S1600536812039761 (PMC3470174; doi:10.1107/S1600536812039761)
Supplement: Supplementary file 2 [file e-68-m1305-Isup2.hkl]

# 
# h,k,l, Fc-squared, Fo-squared, sigma(Fo-squared) and status flag 
# 
data_I
_shelx_title ' I in P-1' 
_shelx_refln_list_code          4 
_shelx_F_calc_maximum      137.35 
_exptl_crystal_F_000       412.00 
_reflns_d_resolution_high  0.8107 
 
loop_ 
 _symmetry_equiv_pos_as_xyz 
 'x, y, z' 
 '-x, -y, -z' 
 
_cell_length_a     9.4360 
_cell_length_b     9.4540 
_cell_length_c    10.0980 
_cell_angle_alpha  66.870 
_cell_angle_beta   70.190 
_cell_angle_gamma  75.910 
 
_shelx_F_squared_multiplier     1.000 
 
loop_ 
 _refln_index_h 
 _refln_index_k 
 _refln_index_l 
 _refln_F_squared_calc 
 _refln_F_squared_meas 
 _refln_F_squared_sigma 
 _refln_observed_status 
   1   0   0     1724.92     1584.67     52.07 o 
   2   0   0     1302.10     1216.77     40.82 o 
   3   0   0      631.99      658.72     23.64 o 
   4   0   0       82.54       96.86      7.11 o 
   5   0   0      721.73      681.67     26.30 o 
   6   0   0      591.50      567.15     23.92 o 
   7   0   0      354.97      307.58     27.77 o 
   8   0   0      691.89      655.59     29.27 o 
   9   0   0        7.55       14.77     11.22 o 
 -10   1   0        0.37       -3.95     17.24 o 
  -9   1   0      217.50      240.59     26.08 o 
  -8   1   0      157.34      101.49     18.11 o 
  -7   1   0       10.45       13.81      8.40 o 
  -6   1   0     2009.28     1696.60     60.10 o 
  -5   1   0     1522.69     1410.72     49.84 o 
  -4   1   0        3.52        8.63      4.18 o 
  -3   1   0      951.22     1046.20     36.26 o 
  -2   1   0     8507.40     7729.85    251.38 o 
  -1   1   0     2043.09     2187.98     67.82 o 
   0   1   0     5743.97     5138.98    209.92 o 
   1   1   0        2.04        3.22      2.04 o 
   2   1   0     2643.59     2764.62    126.93 o 
   3   1   0     7929.30     6809.72    317.73 o 
   4   1   0      419.62      458.66     54.73 o 
   5   1   0     1255.39     1198.10     57.44 o 
   6   1   0       98.51      107.38     10.35 o 
   7   1   0      137.86      159.19     13.29 o 
   8   1   0      327.02      337.53     18.80 o 
   9   1   0       31.20       27.17     16.47 o 
  10   1   0      459.63      550.76     43.12 o 
 -10   2   0        7.32        7.57     19.02 o 
  -9   2   0       74.49       61.96     19.48 o 
  -8   2   0      210.86      218.49     24.55 o 
  -7   2   0      250.72      303.80     26.37 o 
  -6   2   0     1774.43     1742.47     66.82 o 
  -5   2   0      970.89      761.10     78.28 o 
  -4   2   0       75.32      100.85     10.88 o 
  -3   2   0      139.45      123.79      6.98 o 
  -2   2   0     1693.30     1709.07     54.86 o 
  -1   2   0      569.98      682.80     24.52 o 
   0   2   0      234.26      208.22      6.68 o 
   1   2   0     2704.68     2490.69    229.76 o 
   2   2   0     1154.74     1076.35     51.69 o 
   3   2   0       23.44       34.81      4.04 o 
   4   2   0     2069.10     2007.32     67.72 o 
   5   2   0     1446.47     1307.53     46.31 o 
   6   2   0      173.21      156.41     11.59 o 
   7   2   0      373.36      405.91     29.12 o 
   8   2   0        6.63       11.07     12.90 o 
   9   2   0      265.53      285.15     27.85 o 
  10   2   0       53.06       86.68     24.01 o 
 -10   3   0      161.12      142.85     27.98 o 
  -9   3   0       29.70       42.61     19.09 o 
  -8   3   0        9.72        9.65     15.23 o 
  -7   3   0      599.88      598.29     40.41 o 
  -6   3   0       18.81       11.58     12.83 o 
  -5   3   0      249.96      299.36     23.99 o 
  -4   3   0      592.37      650.83     38.61 o 
  -3   3   0       81.70       76.32      6.59 o 
  -2   3   0     4554.26     5180.75    186.26 o 
  -1   3   0     1008.95     1099.04     36.32 o 
   0   3   0      666.77      662.37     31.38 o 
   1   3   0      655.33      774.62     26.98 o 
   2   3   0     1358.71     1271.36     61.65 o 
   3   3   0     1197.77     1044.35     52.49 o 
   4   3   0     3975.68     4051.11    231.36 o 
   5   3   0      178.65      185.84     13.28 o 
   6   3   0      156.60      168.40     18.98 o 
   7   3   0        6.61        7.32     11.30 o 
   8   3   0      278.96      270.75     25.28 o 
   9   3   0      300.82      337.58     30.41 o 
  10   3   0       10.06       16.29     20.60 o 
  -9   4   0       95.61       55.90     21.02 o 
  -8   4   0      286.61      298.56     29.67 o 
  -7   4   0      304.15      272.10     26.99 o 
  -6   4   0       79.35       45.89     15.34 o 
  -5   4   0     1301.23     1211.21     66.20 o 
  -4   4   0     1539.63     1703.30     89.52 o 
  -3   4   0        1.92        1.09      5.21 o 
  -2   4   0     1480.31     1553.12     69.68 o 
  -1   4   0      264.61      276.32     12.55 o 
   0   4   0      775.27      803.96     22.77 o 
   1   4   0     1303.71     1154.28     67.92 o 
   2   4   0        8.28       13.35      3.54 o 
   3   4   0     2120.31     2199.55    105.30 o 
   4   4   0     1040.42     1179.52     60.90 o 
   5   4   0      162.45      164.36     17.69 o 
   6   4   0     2153.63     2265.51    112.12 o 
   7   4   0      591.99      612.21     39.57 o 
   8   4   0      507.59      490.93     36.02 o 
   9   4   0      554.90      550.02     40.75 o 
  10   4   0      103.63      131.67     27.34 o 
  -6   5   0      182.74      202.40     23.10 o 
  -5   5   0     1023.84     1148.75     41.87 o 
  -4   5   0      147.79      152.85     11.09 o 
  -3   5   0      115.42      123.60     10.07 o 
  -2   5   0      659.48      685.36     48.71 o 
  -1   5   0        5.12        5.15      4.19 o 
   0   5   0     1044.04     1083.14     30.39 o 
   1   5   0      776.05      732.14     21.64 o 
   2   5   0      277.51      272.34     12.72 o 
   3   5   0      821.35      816.32     44.18 o 
   4   5   0        1.38       14.22     10.34 o 
   5   5   0      211.77      190.70     20.06 o 
   6   5   0     1237.61     1144.55     62.92 o 
   7   5   0      994.41      884.09     52.91 o 
   8   5   0      827.63      877.50     54.31 o 
   9   5   0      238.91      202.75     29.96 o 
  10   5   0       20.90       26.92     22.73 o 
  -8   6   0       39.14       23.02     19.04 o 
  -7   6   0        3.41       -0.91     17.11 o 
  -6   6   0      174.76       85.09     19.66 o 
  -5   6   0      300.40      295.30     16.91 o 
  -4   6   0        0.55        1.60      6.03 o 
  -3   6   0      580.04      650.21     26.54 o 
  -2   6   0        1.23        1.90      5.44 o 
  -1   6   0      774.24      823.46     39.99 o 
   0   6   0      885.17      870.17     76.51 o 
   1   6   0      416.99      389.15     32.69 o 
   2   6   0      936.93      852.85     42.15 o 
   5   6   0      115.99       41.72     14.65 o 
   6   6   0      122.35       65.33     17.38 o 
   7   6   0       10.41        6.04     16.82 o 
   8   6   0      195.91      147.14     26.79 o 
   9   6   0        1.32       -5.52     21.88 o 
  -7   7   0      126.77       59.52     20.79 o 
  -6   7   0      643.29      670.71     46.58 o 
  -5   7   0       27.80       21.02      7.91 o 
  -4   7   0      371.87      408.39     20.65 o 
  -3   7   0       87.73      132.75     12.26 o 
  -2   7   0       38.50       47.62      7.90 o 
  -1   7   0      137.76      156.51     11.72 o 
   0   7   0      852.97      974.13     35.57 o 
   1   7   0       10.65        7.15      6.28 o 
   2   7   0     2018.21     1932.61     86.71 o 
   3   7   0     1338.02      809.39     47.98 o 
   6   7   0       27.67       15.64     19.31 o 
   8   7   0       11.14       16.07     24.37 o 
   9   7   0      138.00       86.60     30.87 o 
  -6   8   0      156.68      129.54     26.77 o 
  -5   8   0        0.48        3.92      8.51 o 
  -4   8   0      895.88      981.89     39.31 o 
  -3   8   0      100.73      102.98     12.38 o 
  -2   8   0      731.27      771.10     32.05 o 
  -1   8   0      166.70      167.84     13.59 o 
   0   8   0      323.70      320.29     22.90 o 
   1   8   0      554.64      580.83     33.49 o 
   2   8   0      197.27      180.63     16.73 o 
   3   8   0      354.13      364.61     24.92 o 
   4   8   0     1071.99      886.88    152.54 o 
   5   8   0      404.93      330.94     34.02 o 
   8   8   0       10.40       -6.83     27.70 o 
  -4   9   0      281.24      304.74     20.46 o 
  -3   9   0       29.49       27.75     10.73 o 
  -2   9   0       51.24       37.59     12.23 o 
  -1   9   0      843.07      857.35     46.36 o 
   0   9   0       31.71       30.92     11.39 o 
   1   9   0     1382.28     1439.67     69.60 o 
   2   9   0       27.48       32.93     11.21 o 
   3   9   0       93.69       92.76     15.09 o 
   4   9   0      168.83      144.16     17.35 o 
   5   9   0       22.82       15.58     11.14 o 
   6   9   0      137.71       86.97     30.41 o 
   7   9   0       55.55       40.33     30.45 o 
  -2  10   0      232.89      233.51     23.48 o 
  -1  10   0      156.60      190.53     21.30 o 
   0  10   0       44.51       36.51     13.16 o 
   1  10   0       34.27       29.10     13.05 o 
   2  10   0       13.71       11.05     11.12 o 
   3  10   0      343.32      360.35     28.38 o 
   4  10   0      165.61      150.25     19.93 o 
   5  10   0      156.99      156.97     19.71 o 
  -3 -10   1       34.89       25.21     12.92 o 
  -2 -10   1       32.32       19.18     13.54 o 
  -1 -10   1      129.66      133.76     19.28 o 
   0 -10   1       58.92       67.56     14.32 o 
   1 -10   1      112.14      105.84     18.04 o 
  -6  -9   1      109.88      138.82     18.29 o 
  -5  -9   1      174.43      143.77     18.60 o 
  -4  -9   1      136.92      122.24     16.65 o 
  -3  -9   1        5.47       11.99     11.39 o 
  -2  -9   1      209.30      204.48     20.57 o 
  -1  -9   1      535.37      532.80     33.82 o 
   0  -9   1        6.66        7.34     10.32 o 
   1  -9   1      204.88      192.61     20.04 o 
   2  -9   1       14.68       14.27     10.07 o 
   3  -9   1      119.13      130.45     18.17 o 
   4  -9   1       57.04       75.20     13.17 o 
  -7  -8   1      272.78      130.25     32.89 o 
  -6  -8   1      111.65       56.02     26.59 o 
  -5  -8   1      218.93      130.00     26.72 o 
  -4  -8   1       27.54       27.30     10.74 o 
  -3  -8   1      901.02      994.32     51.18 o 
  -2  -8   1      427.47      396.08     26.39 o 
  -1  -8   1        9.66        9.96      9.17 o 
   0  -8   1       65.62       68.06     12.54 o 
   1  -8   1      550.56      533.87     32.02 o 
   2  -8   1        0.54        0.38      8.74 o 
   3  -8   1      225.88      250.03     17.62 o 
   4  -8   1      211.58      227.07     34.29 o 
   5  -8   1      132.73      120.18     13.70 o 
  -8  -7   1      180.38      108.14     31.76 o 
  -7  -7   1      113.06      107.66     29.05 o 
  -6  -7   1      107.91       63.20     25.35 o 
  -5  -7   1     1591.01     1173.89     68.11 o 
  -4  -7   1      220.70      177.06     25.39 o 
  -3  -7   1      576.14      504.22     29.42 o 
  -2  -7   1       67.56       62.47     10.19 o 
  -1  -7   1      140.02      143.94     14.60 o 
   0  -7   1     1925.94     2015.39     90.43 o 
   1  -7   1        6.34        3.87      9.19 o 
   2  -7   1      383.86      438.46     21.00 o 
   3  -7   1      442.42      459.60     22.17 o 
   4  -7   1       79.80       86.28     10.98 o 
   5  -7   1      143.03      142.46     29.16 o 
   6  -7   1       77.83       75.84     12.07 o 
   7  -7   1       18.24       15.58     19.60 o 
  -9  -6   1       79.97       51.13     28.25 o 
  -8  -6   1       56.73       61.85     26.52 o 
  -7  -6   1       21.79       24.68     22.04 o 
  -6  -6   1      426.26      381.01     34.47 o 
  -5  -6   1     1549.84     1557.38     84.11 o 
  -4  -6   1       12.79       10.99     15.22 o 
  -3  -6   1      104.79      101.62     19.08 o 
  -2  -6   1      596.79      590.02     23.96 o 
  -1  -6   1      898.10      814.29     56.24 o 
   0  -6   1     2113.99     2073.50     68.67 o 
   1  -6   1        7.71       12.36      5.35 o 
   2  -6   1     1295.53     1469.86     72.93 o 
   3  -6   1      600.20      723.68     55.31 o 
   4  -6   1      266.92      285.73     15.99 o 
   5  -6   1      397.16      395.08     19.53 o 
   6  -6   1        5.86       23.90     16.13 o 
   7  -6   1        1.47        2.07     16.51 o 
  -9  -5   1       72.61       58.25     25.72 o 
  -8  -5   1        1.47       -6.57     20.19 o 
  -7  -5   1       11.02       -1.89     17.95 o 
  -6  -5   1      914.27      859.88     53.31 o 
  -5  -5   1        2.81        7.83     15.20 o 
  -4  -5   1      105.48       93.74     18.71 o 
  -3  -5   1      277.50      316.33     25.83 o 
  -2  -5   1       94.53      121.79     13.76 o 
  -1  -5   1      449.63      425.23     14.15 o 
   0  -5   1      482.15      500.53     24.21 o 
   1  -5   1       36.51       35.55      6.05 o 
   2  -5   1     2519.54     2749.07     88.91 o 
   3  -5   1      410.55      411.56     30.20 o 
   4  -5   1     1205.97     1353.19     47.65 o 
   5  -5   1      108.12       98.88     19.66 o 
   6  -5   1       16.89       11.78     14.34 o 
   7  -5   1       74.34       54.55     18.78 o 
   8  -5   1       98.51       72.72     21.75 o 
 -10  -4   1       41.04       45.01     25.32 o 
  -9  -4   1        7.08       19.79     22.15 o 
  -8  -4   1        0.19       -5.42     17.73 o 
  -7  -4   1     1684.08     1861.17     97.74 o 
  -6  -4   1      670.18      677.95     43.74 o 
  -5  -4   1      776.15      788.57     46.81 o 
  -4  -4   1      589.96      528.12     34.15 o 
  -3  -4   1      102.10       88.04     14.83 o 
  -2  -4   1       33.73       28.96     10.96 o 
  -1  -4   1      344.36      257.15      9.51 o 
   0  -4   1      312.67      375.92     15.30 o 
   1  -4   1       10.95        6.72      2.80 o 
   2  -4   1      189.01      210.54     19.73 o 
   3  -4   1     3301.82     3626.93    115.61 o 
   4  -4   1     1903.44     1873.33    144.12 o 
   5  -4   1      143.66      147.10     11.41 o 
   6  -4   1        1.86        0.69     12.61 o 
   7  -4   1      389.10      381.05     32.38 o 
   8  -4   1        0.95       -1.09     16.78 o 
   9  -4   1      126.12       94.30     24.19 o 
 -10  -3   1      210.48      294.30     37.88 o 
  -9  -3   1       79.80       76.16     24.64 o 
  -8  -3   1      153.75      163.49     25.76 o 
  -7  -3   1      388.58      400.31     32.02 o 
  -6  -3   1       98.93      111.70     18.02 o 
  -5  -3   1      468.14      465.87     30.82 o 
  -4  -3   1     1923.18     1716.26     85.13 o 
  -3  -3   1     1882.53     1940.69     94.41 o 
  -2  -3   1     7483.68     7992.93    366.14 o 
  -1  -3   1        5.37       25.34      8.48 o 
   0  -3   1     1130.97     1355.88     41.95 o 
   1  -3   1      100.09       92.91      4.71 o 
   2  -3   1      171.27      200.65     27.28 o 
   3  -3   1     5288.58     5386.84    235.50 o 
   4  -3   1     2047.81     2027.24    123.81 o 
   5  -3   1      242.34      264.05     22.15 o 
   6  -3   1     1116.28     1124.18     62.67 o 
   7  -3   1       55.08       38.77     15.94 o 
   8  -3   1      131.73      160.25     25.03 o 
   9  -3   1      190.13      139.61     26.05 o 
  10  -3   1       23.60       30.29     21.73 o 
 -10  -2   1      299.32      389.70     39.52 o 
  -9  -2   1       93.81      109.63     25.37 o 
  -8  -2   1      211.00      219.66     27.27 o 
  -7  -2   1      167.82      191.46     23.10 o 
  -6  -2   1      240.43      223.21     20.84 o 
  -5  -2   1     1760.43     1695.26     84.18 o 
  -4  -2   1      192.09      181.16      9.77 o 
  -3  -2   1     3252.60     3470.28    161.98 o 
  -2  -2   1     2376.22     2257.21    106.93 o 
  -1  -2   1      671.87      604.95     32.18 o 
   0  -2   1     2159.76     2160.92    131.87 o 
   1  -2   1     6619.72     5974.01    260.18 o 
   2  -2   1       56.46       43.76      5.94 o 
   3  -2   1      548.91      487.21     18.28 o 
   4  -2   1     1019.03     1115.56     58.41 o 
   5  -2   1      116.05      135.12      9.87 o 
   6  -2   1     1778.16     1616.44     57.29 o 
   7  -2   1       22.56       17.11     13.92 o 
   8  -2   1     1300.22     1117.05     65.53 o 
   9  -2   1       62.08       85.02     22.84 o 
  10  -2   1        0.85        2.69     19.88 o 
 -10  -1   1      171.81      235.93     35.60 o 
  -9  -1   1      209.41      205.10     29.87 o 
  -8  -1   1      213.09      240.08     25.96 o 
  -7  -1   1       19.51       22.13      8.89 o 
  -6  -1   1        9.02        7.28      6.83 o 
  -5  -1   1     2253.44     2238.46     76.36 o 
  -4  -1   1       45.80       37.66      5.62 o 
  -3  -1   1     8389.57     7394.51    240.96 o 
  -2  -1   1     2231.70     2158.91    101.69 o 
  -1  -1   1      117.18      144.99     11.50 o 
   0  -1   1      780.09      809.09     21.30 o 
   1  -1   1      315.64      366.75     10.68 o 
   2  -1   1     1117.23     1107.46     59.68 o 
   3  -1   1     1459.97     1529.84     75.30 o 
   4  -1   1        2.31        5.10      6.90 o 
   5  -1   1      720.31      669.54     25.91 o 
   6  -1   1      695.41      768.13     39.28 o 
   7  -1   1      181.51      233.70     30.06 o 
   8  -1   1      428.04      507.98     24.96 o 
   9  -1   1      286.30      229.18     26.01 o 
  10  -1   1       13.00       36.64     21.50 o 
  -9   0   1      206.84      281.83     31.74 o 
  -8   0   1      189.88      187.17     15.82 o 
  -7   0   1       10.11        7.63      8.48 o 
  -6   0   1      406.15      399.88     18.99 o 
  -5   0   1       27.91       28.69      6.48 o 
  -4   0   1      334.29      272.97     12.91 o 
  -3   0   1      250.34      226.03     10.84 o 
  -2   0   1      400.02      360.97     14.39 o 
  -1   0   1    10518.17     7461.60    709.73 o 
   0   0   1     1492.63     1468.25     67.51 o 
   1   0   1      100.69      116.32      5.34 o 
   2   0   1     3963.11     4035.29    189.15 o 
   3   0   1     1830.70     1862.79     89.84 o 
   4   0   1      202.15      181.97     24.80 o 
   5   0   1       10.28       14.65      5.10 o 
   6   0   1       12.48       17.43      6.51 o 
   7   0   1      613.70      652.03     27.14 o 
   8   0   1      375.79      429.29     53.11 o 
   9   0   1       12.16       18.34     11.27 o 
  10   0   1       68.52       57.04     21.46 o 
  -9   1   1      111.89      144.47     23.83 o 
  -8   1   1       11.52       15.18     10.71 o 
  -7   1   1      635.21      574.14     25.98 o 
  -6   1   1      870.40      847.06     35.26 o 
  -5   1   1      101.19       99.21     18.16 o 
  -4   1   1      892.54      826.78     30.66 o 
  -3   1   1      707.91      556.13     36.96 o 
  -2   1   1    18866.17    17431.14    830.77 o 
  -1   1   1     5249.53     4929.29    160.78 o 
   0   1   1     2434.28     2511.61     82.33 o 
   1   1   1     1899.68     1980.66     93.30 o 
   2   1   1     8134.65     9175.89    427.17 o 
   3   1   1      330.82      378.88     20.82 o 
   4   1   1     3141.97     3399.73    145.62 o 
   5   1   1       15.61       24.77      5.41 o 
   6   1   1     1957.57     2058.39     78.35 o 
   7   1   1       76.43       78.08      9.61 o 
   8   1   1       71.12       83.88     11.74 o 
   9   1   1      112.06      100.49     14.03 o 
  10   1   1      734.71      967.21     58.01 o 
 -10   2   1       67.00       78.43     24.03 o 
  -9   2   1       87.45       76.28     20.95 o 
  -8   2   1       63.50       50.93     16.75 o 
  -7   2   1      717.88      664.32     41.44 o 
  -6   2   1      517.72      422.19     20.36 o 
  -5   2   1        2.03       -0.74      6.10 o 
  -4   2   1     7380.34     5866.09    193.16 o 
  -3   2   1      114.75      114.67      8.57 o 
  -2   2   1     1216.18     1164.32     82.71 o 
  -1   2   1      739.26      765.78     25.43 o 
   0   2   1        0.88        1.47      1.80 o 
   1   2   1     2110.50     2149.48    101.64 o 
   2   2   1     1559.97     1614.65     37.17 o 
   3   2   1     1574.90     1614.98     54.48 o 
   4   2   1     6979.16     6787.23    221.90 o 
   5   2   1       89.82      105.63      8.18 o 
   6   2   1     1641.66     1753.50    113.31 o 
   7   2   1       38.71       53.17      8.77 o 
   8   2   1        0.39        3.67      8.29 o 
   9   2   1      602.14      650.43     42.50 o 
  10   2   1      272.52      284.75     28.72 o 
  11   2   1       95.58       91.54     24.08 o 
  -9   3   1       23.48       11.21     17.96 o 
  -8   3   1       65.91       34.86     16.95 o 
  -7   3   1       27.61       26.47     14.67 o 
  -6   3   1      660.44      650.40     40.53 o 
  -5   3   1       84.82       64.62     14.11 o 
  -4   3   1      365.44      322.62     22.85 o 
  -3   3   1      450.44      488.84     18.74 o 
  -2   3   1     3733.72     3899.98    150.25 o 
  -1   3   1     1427.06     1691.04     54.18 o 
   0   3   1      293.40      382.20     16.57 o 
   1   3   1      244.18      214.11     12.74 o 
   2   3   1       11.87       16.08      3.36 o 
   3   3   1     3225.98     3161.86    104.65 o 
   4   3   1     6112.52     6535.13    213.94 o 
   5   3   1      382.35      395.77     16.94 o 
   6   3   1      313.09      317.19     17.85 o 
   7   3   1        6.34        5.92      9.12 o 
   8   3   1       10.40       18.98     12.72 o 
   9   3   1      241.13      293.92     27.65 o 
  10   3   1        1.59       -1.37     15.73 o 
  11   3   1       48.03       58.19     21.73 o 
  -9   4   1      199.71      176.70     28.56 o 
  -8   4   1      184.71       94.90     21.13 o 
  -7   4   1        0.97       -0.38     14.56 o 
  -6   4   1        6.89        9.32     13.83 o 
  -5   4   1       31.19       23.30     13.36 o 
  -4   4   1       15.67       25.08     12.14 o 
  -3   4   1     1525.55     1741.95     85.09 o 
  -2   4   1     2145.68     2673.57    204.02 o 
  -1   4   1      571.20      711.85     25.42 o 
   0   4   1      596.80      726.61     25.27 o 
   1   4   1        6.92        3.82      2.23 o 
   2   4   1      274.89      295.55     12.42 o 
   3   4   1     3771.36     3628.80     90.34 o 
   4   4   1      590.20      608.97     23.20 o 
   5   4   1      583.69      572.89     85.68 o 
   6   4   1        3.40        7.92      8.66 o 
   7   4   1      311.42      307.30     25.10 o 
   8   4   1      681.73      713.96     45.07 o 
   9   4   1        0.85       -3.62     14.49 o 
  10   4   1      134.51      182.71     26.65 o 
  -8   5   1      455.20      474.90     38.61 o 
  -7   5   1       26.85       19.71     16.78 o 
  -6   5   1     1074.64      994.33     59.14 o 
  -5   5   1      228.88      227.77     23.75 o 
  -4   5   1      129.28      110.68     16.55 o 
  -3   5   1      483.80      556.53     22.60 o 
  -2   5   1       57.61       62.13      6.96 o 
  -1   5   1      848.62      896.91     31.90 o 
   0   5   1      690.77      741.89     26.76 o 
   1   5   1       28.20       27.14      3.72 o 
   2   5   1     2477.16     2385.88     79.87 o 
   3   5   1      155.05      130.43      9.54 o 
   4   5   1     1099.36     1083.38     38.54 o 
   5   5   1      774.95      730.88     41.59 o 
   6   5   1      483.89      482.54     32.71 o 
   7   5   1      815.95      860.88     51.51 o 
   8   5   1     1167.91     1414.61     77.70 o 
   9   5   1        9.68       13.11     16.47 o 
  10   5   1      340.97      352.49     33.15 o 
  -8   6   1      110.87       33.35     19.69 o 
  -5   6   1      311.52      328.83     28.81 o 
  -4   6   1       60.82       71.71      8.94 o 
  -3   6   1      891.65     1012.56     37.37 o 
  -2   6   1      499.25      579.55     23.84 o 
  -1   6   1     1615.68     1586.08     60.14 o 
   0   6   1       66.97       73.81      7.24 o 
   1   6   1      697.14      680.44     25.08 o 
   2   6   1     3096.34     3069.51     97.71 o 
   3   6   1      782.98      661.55     37.75 o 
   4   6   1      195.47      198.83     20.15 o 
   5   6   1     1287.41     1248.01     66.93 o 
   6   6   1       97.93       65.80     16.87 o 
   7   6   1      627.55      704.00     45.80 o 
   8   6   1      325.20      316.18     30.25 o 
   9   6   1        8.73       15.49     18.20 o 
  10   6   1      161.33      148.51     27.81 o 
  -5   7   1       18.47       26.85      9.74 o 
  -4   7   1      539.16      609.60     26.46 o 
  -3   7   1       30.09       38.44      8.24 o 
  -2   7   1        5.08        7.00      6.25 o 
  -1   7   1      175.47      174.67     12.19 o 
   0   7   1       63.70       75.54      7.96 o 
   1   7   1     1785.60     1783.32     71.58 o 
   2   7   1      693.14      692.90     35.55 o 
   3   7   1       86.76       80.97     26.66 o 
   5   7   1      295.58      270.80     25.15 o 
   6   7   1        9.79        9.79     14.58 o 
   7   7   1      184.65      102.02     21.71 o 
   8   7   1       18.09       19.11     18.89 o 
   9   7   1      194.67      112.32     26.47 o 
  -6   8   1       13.72       19.68     21.02 o 
  -5   8   1      167.35      222.15     27.98 o 
  -4   8   1      498.30      543.98     25.58 o 
  -3   8   1        0.15       -2.31      7.61 o 
  -2   8   1      541.22      564.80     45.12 o 
  -1   8   1      231.41      237.44     15.16 o 
   0   8   1      332.85      352.88     27.91 o 
   1   8   1      569.15      609.73     33.87 o 
   2   8   1      458.01      365.92     23.73 o 
   3   8   1      459.83      370.33     24.79 o 
   4   8   1     1222.62     1337.54     64.56 o 
   5   8   1       10.90        4.24     15.36 o 
   7   8   1       28.70        3.60     19.48 o 
   8   8   1       44.79       16.22     23.21 o 
  -4   9   1        0.49       -0.43      8.79 o 
  -3   9   1      103.36      142.84     14.96 o 
  -2   9   1     1430.93     1526.61     55.54 o 
  -1   9   1        0.39        8.01     12.46 o 
   0   9   1      771.40      805.02     42.72 o 
   1   9   1       19.98       18.40      9.79 o 
   2   9   1      489.49      427.21     28.07 o 
   3   9   1      389.14      311.92     23.88 o 
   4   9   1        9.47       11.81      9.37 o 
   5   9   1      311.09      320.51     25.30 o 
   7   9   1       21.78        0.96     25.57 o 
  -3  10   1      361.81      392.94     24.00 o 
  -2  10   1      547.85      657.35     39.70 o 
  -1  10   1       72.19       82.03     15.67 o 
   0  10   1      669.65      735.64     42.19 o 
   1  10   1       64.20       37.08     12.80 o 
   2  10   1      180.91      165.31     19.37 o 
   3  10   1      341.13      310.63     25.48 o 
   4  10   1        0.99        4.79     10.90 o 
   5  10   1      312.14      327.03     27.41 o 
   6  10   1       53.42       58.35     15.43 o 
   1  11   1       26.15       23.26     14.34 o 
   2  11   1      168.06      160.59     20.77 o 
  -4  -9   2       59.84       84.53     16.11 o 
  -3  -9   2      333.83      313.25     26.45 o 
  -2  -9   2      353.39      355.35     28.09 o 
  -1  -9   2       83.32      103.04     15.49 o 
   0  -9   2       35.80       39.48     12.69 o 
   1  -9   2      290.52      318.24     26.06 o 
   2  -9   2       24.35       23.90     12.47 o 
   3  -9   2      224.49      243.68     24.01 o 
  -6  -8   2        1.33       -0.69     20.24 o 
  -5  -8   2      175.42      147.06     14.86 o 
  -4  -8   2      127.79       93.23     15.09 o 
  -3  -8   2      801.98      748.56     42.56 o 
  -2  -8   2      162.78      171.95     18.18 o 
  -1  -8   2       11.68        4.82      9.70 o 
   0  -8   2      454.94      396.96     27.83 o 
   1  -8   2      170.31      164.85     17.53 o 
   2  -8   2        5.51        8.70      9.81 o 
   3  -8   2       99.28      112.81     15.85 o 
   4  -8   2        0.35       -0.21      7.96 o 
   5  -8   2      127.06      150.82     15.43 o 
  -7  -7   2       56.21       63.94     27.74 o 
  -6  -7   2      144.53      123.68     27.01 o 
  -5  -7   2      159.16      147.61     25.15 o 
  -4  -7   2       89.58      101.70     14.92 o 
  -3  -7   2      371.69      327.93     17.94 o 
  -2  -7   2       37.88       31.54      9.10 o 
  -1  -7   2     1238.32     1128.15     55.37 o 
   0  -7   2      124.90      109.72     13.45 o 
   1  -7   2      337.00      276.34     20.20 o 
   2  -7   2      466.80      470.20     29.25 o 
   3  -7   2      270.70      295.41     17.68 o 
   4  -7   2      152.38      138.99     17.96 o 
   5  -7   2       61.18       51.94     10.30 o 
   6  -7   2        0.16        1.12      8.56 o 
  -8  -6   2       50.84       38.91     25.19 o 
  -7  -6   2      365.71      313.49     34.36 o 
  -6  -6   2      817.00      777.28     51.86 o 
  -5  -6   2        1.88        7.41     17.42 o 
  -4  -6   2        4.91        5.81     14.65 o 
  -3  -6   2      654.83      663.23     28.26 o 
  -2  -6   2        7.10        6.81      5.86 o 
  -1  -6   2     1258.93     1359.84     46.63 o 
   0  -6   2       14.95       19.38      7.64 o 
   1  -6   2     2537.69     2346.62    193.80 o 
   2  -6   2      836.87      852.81     32.72 o 
   3  -6   2        0.17       -2.12      5.83 o 
   4  -6   2       57.59       55.60      8.68 o 
   5  -6   2       41.03       36.69      8.43 o 
   6  -6   2        1.58       -0.98      7.19 o 
   7  -6   2      127.09      103.93     22.70 o 
   8  -6   2       10.71       11.16     17.91 o 
  -9  -5   2      216.03      223.08     34.24 o 
  -8  -5   2        0.02       -4.71     21.02 o 
  -7  -5   2      885.41      804.60     53.62 o 
  -6  -5   2        1.85        5.50     17.80 o 
  -5  -5   2       12.20       21.61     16.82 o 
  -4  -5   2      590.40      544.30     37.30 o 
  -3  -5   2      615.72      659.13     40.50 o 
  -2  -5   2      636.75      591.53     23.77 o 
  -1  -5   2     1123.57     1059.65     36.70 o 
   0  -5   2      341.13      356.72     21.78 o 
   1  -5   2     1507.14     1544.79     52.31 o 
   2  -5   2      739.99      875.25     82.73 o 
   3  -5   2      256.26      216.86     13.19 o 
   4  -5   2     1061.32     1041.15     64.51 o 
   5  -5   2       52.52       58.25      8.74 o 
   6  -5   2      332.61      402.36     32.74 o 
   7  -5   2       32.93       28.30     18.04 o 
   8  -5   2        2.39       12.45     17.76 o 
  -9  -4   2      313.32      342.92     36.88 o 
  -8  -4   2      102.87       96.60     25.19 o 
  -7  -4   2      501.11      429.70     36.06 o 
  -6  -4   2       27.36       35.64     18.02 o 
  -5  -4   2      958.15      837.42     50.89 o 
  -4  -4   2      649.17      577.65     37.77 o 
  -3  -4   2      110.07      102.33     16.25 o 
  -2  -4   2      460.78      481.72     30.63 o 
  -1  -4   2      991.82      956.31     26.94 o 
   0  -4   2      405.93      405.06     16.34 o 
   1  -4   2     2857.81     2764.45     79.24 o 
   2  -4   2      109.50      154.44     11.63 o 
   3  -4   2     1422.49     1357.96     46.53 o 
   4  -4   2      938.38     1006.98     36.23 o 
   5  -4   2        3.66        5.30      5.46 o 
   6  -4   2      370.32      346.39     28.52 o 
   7  -4   2      302.62      221.55     24.74 o 
   8  -4   2        1.94        2.62     16.31 o 
   9  -4   2       46.49       50.24     22.81 o 
  -9  -3   2       77.53       72.77     25.59 o 
  -8  -3   2      626.49      643.72     46.34 o 
  -7  -3   2       81.15       68.69     20.70 o 
  -6  -3   2        5.24        2.60     14.63 o 
  -5  -3   2       91.09       82.91     17.38 o 
  -4  -3   2      629.96      581.09     37.06 o 
  -3  -3   2     1151.06     1050.54     56.50 o 
  -2  -3   2     4117.78     4238.97    198.03 o 
  -1  -3   2      229.98      262.77     11.77 o 
   0  -3   2       32.07       28.37      3.44 o 
   1  -3   2      302.18      376.61     19.90 o 
   2  -3   2       18.46       25.52      3.36 o 
   3  -3   2     2542.63     2564.16     82.01 o 
   4  -3   2      471.29      478.64     22.71 o 
   5  -3   2     2001.51     2383.31    119.89 o 
   6  -3   2      519.66      541.97     37.33 o 
   7  -3   2        8.61       10.23     13.25 o 
   8  -3   2        9.29        6.75     15.80 o 
   9  -3   2        2.40        5.59     18.31 o 
  10  -3   2        0.33        4.39     21.77 o 
 -10  -2   2       55.29      101.42     28.52 o 
  -9  -2   2      220.72      251.55     34.35 o 
  -8  -2   2      639.97      696.59     47.89 o 
  -7  -2   2        0.10        0.84     15.87 o 
  -6  -2   2      225.92      231.29     24.21 o 
  -5  -2   2        4.61       29.92     13.58 o 
  -4  -2   2      672.34      683.34     40.46 o 
  -3  -2   2      578.98      508.06     31.60 o 
  -2  -2   2      743.60      726.90     39.70 o 
  -1  -2   2      528.59      523.84     28.79 o 
   0  -2   2     1872.67     1856.00     48.42 o 
   1  -2   2      164.36      168.89      6.21 o 
   2  -2   2     1141.26     1245.00     46.38 o 
   3  -2   2      587.04      598.76     26.34 o 
   4  -2   2      233.02      228.23     11.51 o 
   5  -2   2      758.89      772.95     44.87 o 
   6  -2   2      344.51      336.57     16.71 o 
   7  -2   2      786.69      858.90     52.80 o 
   8  -2   2      867.61      712.46     48.23 o 
   9  -2   2        1.06        1.58     16.78 o 
  10  -2   2      133.00       68.38     25.17 o 
 -10  -1   2       35.14       61.78     26.74 o 
  -9  -1   2      321.66      343.54     35.49 o 
  -8  -1   2      149.77      181.03     26.92 o 
  -7  -1   2      559.94      457.66     34.42 o 
  -6  -1   2     1071.14      990.48     56.15 o 
  -5  -1   2       41.45       50.24      8.20 o 
  -4  -1   2      826.36      733.13     28.21 o 
  -3  -1   2     3907.54     3354.42    158.08 o 
  -2  -1   2      124.88      118.27     13.45 o 
  -1  -1   2     3530.16     2823.79    131.22 o 
   0  -1   2      103.06       91.26      3.85 o 
   1  -1   2     1210.90     1204.82     31.74 o 
   2  -1   2     3827.68     3816.85    117.04 o 
   3  -1   2      864.91      842.40     28.53 o 
   4  -1   2       36.98       30.40      8.37 o 
   5  -1   2     1499.07     1481.04     76.32 o 
   6  -1   2       16.97       24.43      6.32 o 
   7  -1   2      977.45      962.08     37.45 o 
   8  -1   2      560.11      519.71     38.55 o 
   9  -1   2      100.75       82.02     22.24 o 
  10  -1   2      347.94      302.20     32.40 o 
  -9   0   2      357.90      411.61     37.66 o 
  -8   0   2       93.48       98.34     22.24 o 
  -7   0   2      442.61      466.75     23.13 o 
  -6   0   2      489.17      453.64     21.62 o 
  -5   0   2      199.30      186.12     12.41 o 
  -4   0   2     3998.89     3595.27    120.28 o 
  -3   0   2     2658.75     2328.75     78.64 o 
  -2   0   2     1481.35     1547.07    107.46 o 
  -1   0   2       17.88       24.92      3.34 o 
   0   0   2     1525.09     1534.35     39.76 o 
   1   0   2    10393.83     9514.96    408.52 o 
   2   0   2     1746.88     1734.97     83.31 o 
   3   0   2      302.63      308.66     18.55 o 
   4   0   2      675.85      600.36     33.11 o 
   5   0   2      193.72      180.81     16.60 o 
   6   0   2       10.44       11.35      5.74 o 
   7   0   2     1467.86     1459.27     53.14 o 
   8   0   2      383.94      415.82     21.30 o 
   9   0   2      109.63      162.47     23.00 o 
  10   0   2      184.43       93.01     23.24 o 
  11   0   2       30.41       23.44     20.99 o 
  -8   1   2       11.19       26.65     11.93 o 
  -7   1   2      165.25      198.24     26.46 o 
  -6   1   2      251.45      201.39     14.19 o 
  -5   1   2     1571.92     1322.87     48.10 o 
  -4   1   2      421.92      303.86     15.08 o 
  -3   1   2     1948.03     2091.45     71.23 o 
  -2   1   2      122.73      134.27      8.04 o 
  -1   1   2     5209.06     5188.80    288.85 o 
   0   1   2       10.64       11.23      2.09 o 
   1   1   2     3976.93     3959.09    129.36 o 
   2   1   2      331.19      449.31     23.94 o 
   3   1   2      292.72      279.56     16.62 o 
   4   1   2      230.73      198.12     14.54 o 
   5   1   2       29.33       35.78      9.25 o 
   6   1   2     1065.83     1143.18     41.81 o 
   7   1   2      360.42      388.00     18.62 o 
   8   1   2       14.41       23.58      8.63 o 
   9   1   2      167.91      202.10     32.22 o 
  10   1   2       26.49       44.43     13.43 o 
  -9   2   2        6.31       12.94     19.08 o 
  -8   2   2       54.38       38.82     17.51 o 
  -7   2   2      400.08      423.44     31.45 o 
  -6   2   2        7.90        8.46      8.03 o 
  -5   2   2     3155.94     3110.91    145.28 o 
  -4   2   2       88.74      117.39     12.41 o 
  -3   2   2      886.46      921.52     40.53 o 
  -2   2   2     4243.71     4648.51    153.00 o 
  -1   2   2      138.04      125.53      5.63 o 
   0   2   2     3794.53     4118.39    105.13 o 
   1   2   2        9.34       13.78      3.62 o 
   2   2   2      202.99      190.16      9.07 o 
   3   2   2      121.33      121.53      9.99 o 
   4   2   2      401.78      440.70     24.57 o 
   5   2   2     1088.53     1281.28     64.49 o 
   6   2   2      547.41      548.01     22.64 o 
   7   2   2        4.30       11.89      6.77 o 
   8   2   2      341.91      410.27     20.47 o 
   9   2   2      188.46      202.48     16.59 o 
  10   2   2        2.28        4.60     14.63 o 
  11   2   2      188.43      198.31     28.27 o 
  -9   3   2       14.08       14.20     19.38 o 
  -8   3   2       30.37       19.40     16.80 o 
  -7   3   2     1098.41     1130.34     64.00 o 
  -6   3   2      823.41      798.49     47.45 o 
  -5   3   2      970.72      962.94     53.99 o 
  -4   3   2       52.10       63.27      7.76 o 
  -3   3   2      961.56      878.24     32.31 o 
  -2   3   2     3905.41     4192.06    113.10 o 
  -1   3   2       28.01       23.00      2.49 o 
   0   3   2     8387.78     9105.30    354.05 o 
   1   3   2       98.59      123.63      9.67 o 
   2   3   2     3427.66     3283.67    154.97 o 
   3   3   2      969.86      955.61     22.89 o 
   4   3   2     2918.37     3712.18    176.08 o 
   5   3   2     1671.43     1711.56     58.98 o 
   6   3   2     1211.57     1327.37     66.68 o 
   7   3   2       20.85       26.57      7.51 o 
   8   3   2      787.86      816.34     32.76 o 
   9   3   2       50.64       49.54     13.83 o 
  10   3   2      162.52      175.88     24.01 o 
  11   3   2      160.76      180.65     27.10 o 
  -9   4   2       25.51       48.22     23.77 o 
  -7   4   2       18.68       16.73     15.58 o 
  -6   4   2       12.08        5.86     14.09 o 
  -5   4   2      151.94      138.24     20.28 o 
  -4   4   2        3.88        5.55     11.36 o 
  -3   4   2     1350.33     1447.62     48.75 o 
  -2   4   2     1629.74     1822.94     59.50 o 
  -1   4   2     4798.76     5275.03    163.76 o 
   0   4   2     4630.02     5239.85    162.22 o 
   1   4   2       97.80      127.54      6.87 o 
   2   4   2     3939.57     4051.96    191.21 o 
   3   4   2     2588.51     2253.50    107.79 o 
   4   4   2       49.89       87.56     15.94 o 
   5   4   2      951.18      954.23     34.92 o 
   6   4   2       14.67       22.34      6.02 o 
   7   4   2     1092.90     1146.85     60.99 o 
   8   4   2      399.65      451.27     30.16 o 
   9   4   2       10.89       11.39     12.58 o 
  10   4   2      153.26      180.40     25.34 o 
  11   4   2       93.81      118.36     23.92 o 
  -8   5   2      209.83      100.33     24.21 o 
  -7   5   2      119.37       48.34     18.44 o 
  -6   5   2      316.69      329.19     29.36 o 
  -5   5   2      199.06      116.67     20.57 o 
  -4   5   2      361.45      425.33     31.65 o 
  -3   5   2       60.85       61.52      9.85 o 
  -2   5   2       21.34       30.17      5.55 o 
  -1   5   2       56.16       53.92      6.04 o 
   0   5   2     2232.93     2581.83    114.28 o 
   1   5   2     1007.12     1005.60     33.99 o 
   2   5   2     4982.81     4588.40    276.46 o 
   3   5   2       43.10       60.95     11.50 o 
   4   5   2       24.14       17.55      2.77 o 
   5   5   2       19.28       28.22      6.27 o 
   6   5   2        2.06        6.15      9.52 o 
   7   5   2      450.39      461.77     31.20 o 
   8   5   2      245.68      268.00     23.46 o 
   9   5   2      360.39      405.53     32.27 o 
  10   5   2      142.84      155.28     25.54 o 
  11   5   2        0.22       -3.08     16.64 o 
  -7   6   2      480.29      472.77     39.01 o 
  -6   6   2      125.09       84.00     21.75 o 
  -5   6   2       23.84       29.87     18.60 o 
  -4   6   2      338.93      388.95     18.85 o 
  -3   6   2       44.19       48.55      7.53 o 
  -2   6   2      184.17      235.34     13.42 o 
  -1   6   2      135.76      125.50      9.62 o 
   0   6   2      515.44      596.25     22.88 o 
   1   6   2     1226.80     1281.75     35.30 o 
   2   6   2      502.52      453.18     14.86 o 
   3   6   2      446.41      460.09     19.20 o 
   4   6   2     1635.78     1585.72     78.98 o 
   5   6   2       12.98       19.53     10.78 o 
   6   6   2      729.77      734.02     42.74 o 
   7   6   2      352.76      395.47     29.23 o 
   8   6   2       76.12      105.35     19.93 o 
   9   6   2       69.79       86.33     22.13 o 
  10   6   2       81.10      167.67     27.83 o 
  -7   7   2      187.19       77.43     21.95 o 
  -6   7   2        7.69       17.51     18.73 o 
  -5   7   2      535.50      588.53     42.46 o 
  -4   7   2      271.97      312.46     17.32 o 
  -3   7   2      104.90      123.46     28.46 o 
  -2   7   2      119.35      135.63     11.52 o 
  -1   7   2      154.77      150.14     13.33 o 
   0   7   2      800.17      879.53     32.66 o 
   1   7   2     3781.16     3979.81    180.47 o 
   2   7   2     1434.43     1342.34     37.52 o 
   3   7   2     1772.45     1737.75     60.30 o 
   4   7   2      434.91      337.38     23.63 o 
   5   7   2       58.47       52.31     13.34 o 
   6   7   2      836.33      865.27     50.76 o 
   7   7   2       99.35      114.91     21.28 o 
   8   7   2      252.82      282.74     32.44 o 
   9   7   2      203.97      287.46     34.46 o 
  10   7   2       34.17       29.20     22.06 o 
  -6   8   2       65.46       27.34     22.10 o 
  -4   8   2      397.05      408.06     21.25 o 
  -3   8   2      395.97      422.02     21.29 o 
  -2   8   2      305.64      336.62     25.70 o 
  -1   8   2       89.60       83.22      9.86 o 
   0   8   2       14.66       18.59      7.05 o 
   1   8   2      490.52      527.09     22.39 o 
   2   8   2      115.90      119.93     13.14 o 
   3   8   2      713.16      616.34     33.93 o 
   4   8   2      650.98      578.50     37.64 o 
   5   8   2       76.16       65.60     17.44 o 
   6   8   2      918.71      630.70     43.36 o 
   7   8   2       10.97       17.93     18.35 o 
   8   8   2      292.48      290.72     32.78 o 
   9   8   2       44.41       34.49     23.15 o 
  -4   9   2        0.74        3.06      8.86 o 
  -3   9   2      768.48      917.73     45.42 o 
  -2   9   2       57.46       59.09     13.97 o 
  -1   9   2       85.67       96.90     11.69 o 
   0   9   2       69.04       80.74     10.45 o 
   1   9   2      115.85      115.00     13.91 o 
   2   9   2      641.57      658.04     36.60 o 
   3   9   2        3.07        4.60      8.61 o 
   4   9   2      104.65       90.92     14.40 o 
   7   9   2       11.42       -0.44     19.57 o 
   8   9   2       84.23       28.69     23.70 o 
  -3  10   2        7.21        5.76     10.48 o 
  -2  10   2       69.72       85.84     13.91 o 
  -1  10   2      271.15      281.69     23.63 o 
   0  10   2      680.49      762.08     42.46 o 
   1  10   2       58.45       63.38     13.83 o 
   2  10   2      425.21      412.03     28.96 o 
   3  10   2       38.92       32.53     12.18 o 
   4  10   2      299.65      262.03     22.15 o 
   5  10   2      161.35      128.56     18.11 o 
   6  10   2       26.33       30.23     13.49 o 
   0  11   2       19.28       14.63     13.52 o 
   1  11   2      419.50      415.71     31.16 o 
   2  11   2      197.34      193.17     21.37 o 
   3  11   2        0.69        0.93     12.07 o 
   4  11   2      274.62      213.38     23.19 o 
  -2  -9   3       63.11       66.89     16.18 o 
  -1  -9   3       13.86       16.56     12.76 o 
   0  -9   3      337.32      314.18     26.28 o 
   1  -9   3       40.17       55.13     14.52 o 
   2  -9   3      182.77      165.80     19.75 o 
  -5  -8   3        4.46        3.28      9.33 o 
  -4  -8   3      291.21      293.12     24.54 o 
  -3  -8   3      113.85      131.62     17.93 o 
  -2  -8   3        5.37       19.84     11.49 o 
  -1  -8   3      171.79      168.86     18.93 o 
   0  -8   3      506.60      477.72     31.96 o 
   1  -8   3       25.47       14.38     10.78 o 
   2  -8   3       75.29       82.65     14.42 o 
   3  -8   3       65.28       57.48     12.49 o 
   4  -8   3        4.15        7.15     10.37 o 
  -6  -7   3      138.96      151.24     28.39 o 
  -5  -7   3       12.82       25.32      9.41 o 
  -4  -7   3      370.06      341.09     48.04 o 
  -3  -7   3      207.75      221.02     13.27 o 
  -2  -7   3      220.62      205.30     19.33 o 
  -1  -7   3      685.12      707.71     39.59 o 
   0  -7   3        0.93       -2.95      8.08 o 
   1  -7   3      195.85      198.56     17.58 o 
   2  -7   3        8.20       11.59      9.14 o 
   3  -7   3      146.77      181.87     18.13 o 
   4  -7   3      114.12      103.63     12.33 o 
   5  -7   3      143.92      130.10     13.59 o 
   6  -7   3      100.69      102.20     19.16 o 
  -7  -6   3      207.36      208.64     31.94 o 
  -6  -6   3      163.81      218.75     30.54 o 
  -5  -6   3      279.05      295.45     29.96 o 
  -4  -6   3      540.78      504.09     36.06 o 
  -3  -6   3        7.47        8.67      6.59 o 
  -2  -6   3       26.75       27.65      7.72 o 
  -1  -6   3      368.44      374.91     17.93 o 
   0  -6   3      518.15      526.74     30.14 o 
   1  -6   3     1828.19     1845.46     83.42 o 
   2  -6   3      389.89      378.03     24.61 o 
   3  -6   3      103.23      140.57     14.74 o 
   4  -6   3      151.34      143.51     21.89 o 
   5  -6   3        8.90       10.72      7.65 o 
   6  -6   3       47.68       48.61      9.94 o 
   7  -6   3      111.39       68.18     22.06 o 
  -8  -5   3       94.90       78.14     26.28 o 
  -7  -5   3      167.64      206.06     30.82 o 
  -6  -5   3       13.31       12.89     18.78 o 
  -5  -5   3      701.97      744.44     48.20 o 
  -4  -5   3      296.45      260.90     25.66 o 
  -3  -5   3       17.84       24.63     12.30 o 
  -2  -5   3     1062.92      977.25     35.70 o 
  -1  -5   3       10.67        7.56      5.11 o 
   0  -5   3      631.45      635.61     24.21 o 
   1  -5   3      350.18      340.20     28.64 o 
   2  -5   3      162.58      156.83     16.68 o 
   3  -5   3      323.60      309.84     16.08 o 
   4  -5   3      623.32      646.34     33.47 o 
   5  -5   3      242.79      237.18     14.62 o 
   6  -5   3      136.48      149.62     26.65 o 
   7  -5   3        4.01       14.60     16.96 o 
   8  -5   3       90.16       93.56     24.37 o 
  -8  -4   3        2.43       15.42     20.17 o 
  -7  -4   3      419.50      467.71     37.88 o 
  -6  -4   3      214.39      206.30     26.74 o 
  -5  -4   3     1319.46     1354.20     73.97 o 
  -4  -4   3       10.88       11.03     12.29 o 
  -3  -4   3      645.95      703.95     42.54 o 
  -2  -4   3      192.47      198.00     17.76 o 
  -1  -4   3      439.56      485.42     20.59 o 
   0  -4   3     1205.36     1126.05     31.75 o 
   1  -4   3      594.28      628.11     19.39 o 
   2  -4   3       48.70       49.24      6.74 o 
   3  -4   3     1227.18     1222.83     42.48 o 
   4  -4   3      149.42      145.04     11.04 o 
   5  -4   3      373.78      407.10     23.90 o 
   6  -4   3      195.68      174.75     23.41 o 
   7  -4   3       10.48        8.03     15.49 o 
   8  -4   3      217.49      115.98     23.41 o 
   9  -4   3       95.73       73.90     24.94 o 
  -9  -3   3       35.15       47.25     22.73 o 
  -8  -3   3       67.85       77.48     22.57 o 
  -7  -3   3       15.80       19.80     17.29 o 
  -6  -3   3      222.73      233.65     26.79 o 
  -5  -3   3      804.89      813.01     48.91 o 
  -4  -3   3      101.64       89.06     16.20 o 
  -3  -3   3     2145.05     2262.20    111.36 o 
  -2  -3   3      233.31      188.50     17.42 o 
  -1  -3   3     4380.26     3981.57    124.01 o 
   0  -3   3      457.90      376.16     12.44 o 
   1  -3   3       51.13       74.57      5.09 o 
   2  -3   3     1378.93     1389.48     37.96 o 
   3  -3   3     1182.79     1231.34     34.20 o 
   4  -3   3      573.10      635.57     66.85 o 
   5  -3   3     1798.18     1740.31     64.11 o 
   6  -3   3      258.27      297.41     26.99 o 
   7  -3   3        5.10        8.75     14.85 o 
   8  -3   3        2.68        4.24     16.14 o 
   9  -3   3       39.07       19.86     19.97 o 
  10  -3   3       51.60       38.71     23.32 o 
  -9  -2   3      358.16      457.77     39.17 o 
  -8  -2   3      173.41      214.87     29.25 o 
  -7  -2   3       58.13       75.10     19.80 o 
  -6  -2   3      124.94      135.57     21.13 o 
  -5  -2   3      113.25      151.89     20.82 o 
  -4  -2   3       79.24       83.65     15.84 o 
  -3  -2   3     2414.81     2440.09    118.62 o 
  -2  -2   3      128.72      141.19     14.98 o 
  -1  -2   3      821.48      761.30     40.41 o 
   0  -2   3     1955.13     1941.40     51.10 o 
   1  -2   3        9.98       11.36      2.59 o 
   2  -2   3     3454.79     3587.44    136.51 o 
   3  -2   3        5.67        4.98      2.80 o 
   4  -2   3     1226.77     1156.41     76.15 o 
   5  -2   3      526.56      479.50     31.96 o 
   6  -2   3       14.19       15.29     12.58 o 
   7  -2   3      755.81      742.37     48.09 o 
   8  -2   3      136.56      140.90     24.06 o 
   9  -2   3      337.50      283.42     32.38 o 
  10  -2   3        2.82        9.14     20.37 o 
  -9  -1   3      184.00      259.75     33.31 o 
  -8  -1   3       21.64       25.56     19.06 o 
  -7  -1   3      544.03      538.38     37.70 o 
  -6  -1   3      199.13      207.97     23.94 o 
  -5  -1   3       83.40       89.41     16.95 o 
  -4  -1   3      731.66      773.15     29.72 o 
  -3  -1   3        1.37        5.56      4.33 o 
  -2  -1   3      613.85      591.37     22.12 o 
  -1  -1   3      123.92      108.73      4.98 o 
   0  -1   3      212.12      240.47      9.78 o 
   1  -1   3     3370.30     3365.95    102.22 o 
   2  -1   3     3115.52     3119.47     80.71 o 
   3  -1   3      244.65      298.73     12.34 o 
   4  -1   3      235.10      244.57     18.07 o 
   5  -1   3      232.09      260.56     20.93 o 
   6  -1   3       81.38       60.34     14.45 o 
   7  -1   3     1465.29     1762.28     93.59 o 
   8  -1   3      117.56      132.02     23.73 o 
   9  -1   3      352.04      314.49     32.51 o 
  10  -1   3      111.58      104.86     28.01 o 
  11  -1   3        0.91       -8.92     21.10 o 
  -9   0   3       63.68      102.18     25.54 o 
  -8   0   3      401.05      540.00     39.75 o 
  -7   0   3      233.43      238.88     24.77 o 
  -6   0   3        0.78        5.52     13.00 o 
  -5   0   3     1362.40     1256.22     71.65 o 
  -4   0   3     3033.32     3041.23    145.38 o 
  -3   0   3      227.53      243.48     12.81 o 
  -2   0   3        6.08       13.55      4.22 o 
  -1   0   3       37.57       38.42      4.62 o 
   0   0   3      872.39      801.63     29.32 o 
   1   0   3     5202.86     4995.76    127.77 o 
   2   0   3       80.76       88.70      4.37 o 
   3   0   3     4784.13     5123.07    241.19 o 
   4   0   3     1637.26     1838.74     90.57 o 
   5   0   3      738.68      618.84     35.73 o 
   6   0   3      936.74     1079.63     59.06 o 
   7   0   3       73.69       60.27     16.11 o 
   8   0   3      279.69      288.25     16.91 o 
   9   0   3      184.22      203.31     17.94 o 
  10   0   3       36.41       36.60     22.70 o 
  11   0   3       79.73       32.36     24.43 o 
  -8   1   3        8.65       22.55     17.22 o 
  -7   1   3       67.85       93.85     17.96 o 
  -6   1   3      220.76      260.82     38.95 o 
  -5   1   3     3787.99     3816.68    128.67 o 
  -4   1   3      609.57      590.11     28.50 o 
  -3   1   3      833.12      795.55     50.57 o 
  -2   1   3       38.75       37.69      5.53 o 
  -1   1   3      639.58      587.53     40.03 o 
   0   1   3       95.16      128.94     14.10 o 
   1   1   3     4407.36     4477.85    146.54 o 
   2   1   3     1507.70     1432.98     48.81 o 
   3   1   3     1982.14     2124.67    102.95 o 
   4   1   3      561.47      528.36     29.58 o 
   5   1   3     1796.74     1784.25     88.77 o 
   6   1   3     3301.27     2853.15    139.64 o 
   7   1   3      126.02      157.08     20.33 o 
   8   1   3      209.08      205.89     13.98 o 
   9   1   3       54.22       66.07     11.30 o 
  10   1   3       69.55       69.11     19.56 o 
  11   1   3      345.47      197.60     32.23 o 
  -8   2   3      166.04      247.30     29.67 o 
  -7   2   3        3.85       18.88     15.56 o 
  -6   2   3      131.64      147.51     13.53 o 
  -5   2   3      297.91      286.96     15.92 o 
  -4   2   3        3.29        8.44      6.09 o 
  -3   2   3     4850.63     4836.43    249.52 o 
  -2   2   3     1221.89     1234.60     43.44 o 
  -1   2   3     1090.91     1165.91     40.31 o 
   0   2   3     2919.36     2835.48     93.82 o 
   1   2   3      203.82      235.28     10.11 o 
   2   2   3     1460.79     1685.05     39.28 o 
   3   2   3       10.59       14.40      5.42 o 
   4   2   3      893.73     1138.71     57.84 o 
   5   2   3     3980.08     4427.97    210.21 o 
   6   2   3     2608.93     2757.10    134.35 o 
   7   2   3      417.40      364.14     26.10 o 
   8   2   3      266.78      257.73     20.15 o 
   9   2   3      128.74      153.81     14.28 o 
  10   2   3       61.40       90.20     19.93 o 
  11   2   3      110.38      144.10     21.84 o 
  -9   3   3      103.38      163.56     30.41 o 
  -8   3   3       26.69       34.04     20.59 o 
  -7   3   3       32.79       50.75     19.02 o 
  -6   3   3      175.73      181.43     20.99 o 
  -5   3   3      993.72      984.88     87.39 o 
  -4   3   3      747.43      780.73     60.87 o 
  -3   3   3     1394.75     1443.83     51.15 o 
  -2   3   3       22.42       24.75      5.05 o 
  -1   3   3     3102.99     3187.52     82.41 o 
   0   3   3     2673.70     2725.50     70.34 o 
   1   3   3        1.29        1.86      4.24 o 
   2   3   3       39.34       60.59      7.79 o 
   3   3   3      668.56      860.79     21.79 o 
   4   3   3      604.50      641.01     34.82 o 
   5   3   3     1413.80     1613.17     80.05 o 
   6   3   3        4.88        2.06      6.88 o 
   7   3   3       86.77       88.23      9.47 o 
   8   3   3      620.55      611.09     33.25 o 
   9   3   3        7.57        7.88      8.26 o 
  10   3   3      205.57      197.61     20.59 o 
  11   3   3        1.72       -3.00     13.47 o 
  -8   4   3       16.33       24.54     21.42 o 
  -7   4   3      165.25      209.94     28.41 o 
  -6   4   3      169.77      194.07     25.06 o 
  -5   4   3       50.24       75.03     17.95 o 
  -4   4   3       40.32       63.09     15.80 o 
  -3   4   3      661.22      741.07     37.38 o 
  -2   4   3      698.64      772.23     22.32 o 
  -1   4   3     9624.51     9941.75    357.97 o 
   0   4   3      126.62      128.04      7.22 o 
   1   4   3     2314.37     2411.20     76.13 o 
   2   4   3      596.75      814.81     42.34 o 
   3   4   3        4.77        4.42      4.95 o 
   4   4   3     2504.97     2773.58     63.87 o 
   5   4   3      484.44      318.71     21.17 o 
   6   4   3     1074.56     1002.31     51.73 o 
   7   4   3      638.05      654.23     26.75 o 
   8   4   3        2.75        2.65      7.07 o 
   9   4   3      353.92      329.54     25.94 o 
  10   4   3      375.88      295.65     24.90 o 
  11   4   3       14.55       28.30     16.22 o 
  -8   5   3       10.56       30.87     22.99 o 
  -7   5   3       91.53       80.27     23.26 o 
  -6   5   3       82.18       82.38     21.68 o 
  -5   5   3      274.63      260.16     26.03 o 
  -4   5   3      498.95      510.06     36.06 o 
  -3   5   3        0.73        3.73      4.65 o 
  -2   5   3      951.52      969.29     44.19 o 
  -1   5   3     2223.53     2438.97     98.84 o 
   0   5   3      963.24      969.51     33.25 o 
   1   5   3     3228.52     3217.20    122.50 o 
   2   5   3     5184.73     5587.27    263.63 o 
   3   5   3      128.79      109.48     10.85 o 
   4   5   3     1411.41     1596.15     48.25 o 
   5   5   3      364.70      423.11     25.72 o 
   6   5   3      165.52      168.97     11.29 o 
   7   5   3      158.79      160.65     18.31 o 
   8   5   3        2.31        5.04     10.58 o 
   9   5   3     1402.45     1334.14     71.79 o 
  10   5   3      308.06      307.72     26.88 o 
  11   5   3      114.68      117.78     22.72 o 
  -7   6   3      105.65       67.66     24.35 o 
  -6   6   3        1.21        8.81     19.15 o 
  -5   6   3      291.05      296.74     29.30 o 
  -4   6   3      515.05      528.37     38.41 o 
  -3   6   3      159.29      147.72     11.32 o 
  -2   6   3     1666.66     1777.17     59.70 o 
  -1   6   3       41.60       39.63      6.07 o 
   0   6   3      506.42      519.94     20.57 o 
   1   6   3      623.75      599.32     22.33 o 
   2   6   3      291.07      305.08     16.25 o 
   3   6   3     2351.44     2365.51    115.16 o 
   4   6   3     1270.57     1283.85     46.13 o 
   5   6   3      161.95      172.96      8.57 o 
   6   6   3      171.67      179.14     19.24 o 
   7   6   3       13.68       13.89     11.94 o 
   8   6   3       98.69      107.84     18.58 o 
   9   6   3      360.08      225.63     23.08 o 
  10   6   3        2.84       -2.89     14.58 o 
  -6   7   3       71.14       33.95     22.79 o 
  -5   7   3       19.98       15.89     20.15 o 
  -4   7   3      125.58      111.08     11.89 o 
  -3   7   3      202.91      233.67     14.74 o 
  -2   7   3      246.07      259.76     16.43 o 
  -1   7   3      157.17      183.22     24.14 o 
   0   7   3      171.23      160.25     11.30 o 
   1   7   3      445.84      437.94     18.43 o 
   2   7   3       95.42       89.36      6.61 o 
   3   7   3     1746.80     1757.64     61.29 o 
   4   7   3        4.32       19.60      6.95 o 
   5   7   3      912.66      960.33     52.78 o 
   6   7   3      250.32      314.16     25.94 o 
   7   7   3        0.80       -4.40     12.14 o 
   8   7   3      492.83      436.40     32.58 o 
   9   7   3        1.02        6.35     15.60 o 
  10   7   3       33.39       32.02     20.59 o 
  -6   8   3      102.81       63.14     24.12 o 
  -5   8   3      193.06      120.17     26.85 o 
  -4   8   3       17.05       15.08      8.39 o 
  -3   8   3      358.29      373.82     19.86 o 
  -2   8   3      163.24      181.77     13.97 o 
  -1   8   3     1174.54     1226.48     57.80 o 
   0   8   3      984.17     1111.92     40.22 o 
   1   8   3      161.69      158.01     11.58 o 
   2   8   3      276.42      215.35     12.82 o 
   3   8   3      574.16      539.58     22.38 o 
   4   8   3       93.35       89.70     15.00 o 
   5   8   3      351.48      339.77     26.17 o 
   6   8   3      279.01      182.00     20.08 o 
   7   8   3      450.43      425.17     32.42 o 
   8   8   3      321.61      320.20     31.20 o 
   9   8   3      229.82      304.24     35.73 o 
  -4   9   3       67.87       91.34     12.78 o 
  -3   9   3      335.70      362.38     21.11 o 
  -2   9   3       74.56       81.29     11.91 o 
  -1   9   3      786.11      815.56     33.38 o 
   0   9   3      140.25      134.78     22.99 o 
   1   9   3      323.58      357.84     20.00 o 
   2   9   3      421.11      426.03     26.50 o 
   3   9   3       42.34       40.68     10.37 o 
   4   9   3      149.26      100.16     14.32 o 
   6   9   3      113.64      104.88     21.48 o 
   7   9   3      608.24      557.08     42.28 o 
   8   9   3      123.47       96.23     26.36 o 
  -3  10   3       33.52       35.21     11.03 o 
  -2  10   3       75.45       91.92     13.93 o 
  -1  10   3      159.69      197.19     29.27 o 
   0  10   3       80.03       74.35     16.77 o 
   1  10   3      271.05      294.65     23.64 o 
   2  10   3      189.75      151.16     17.16 o 
   3  10   3      193.45      161.23     17.78 o 
   4  10   3      537.85      518.89     32.93 o 
   5  10   3      225.84      215.38     21.97 o 
   0  11   3      121.39      109.57     17.44 o 
   1  11   3      244.75      227.56     22.81 o 
   2  11   3        0.26        1.71     11.67 o 
   3  11   3       36.43       30.62     13.58 o 
   4  11   3       86.23       80.16     16.76 o 
   5  11   3      152.93      203.68     22.52 o 
  -3  -8   4       47.20       55.08     14.69 o 
  -2  -8   4      107.34      114.36     17.78 o 
  -1  -8   4      165.36      163.43     19.75 o 
   0  -8   4       57.45       71.17     14.47 o 
   1  -8   4      288.32      307.04     25.50 o 
   2  -8   4      605.55      647.12     39.21 o 
   3  -8   4        7.85        1.37     10.54 o 
  -5  -7   4       36.85       32.62     11.12 o 
  -4  -7   4      369.37      390.66     21.69 o 
  -3  -7   4       10.39       11.85      9.16 o 
  -2  -7   4      457.45      490.61     31.93 o 
  -1  -7   4      518.50      474.52     31.25 o 
   0  -7   4       42.44       45.78     12.29 o 
   1  -7   4       68.01       71.11     12.96 o 
   2  -7   4       15.29       19.49      9.30 o 
   3  -7   4      117.48      116.56     15.56 o 
   4  -7   4      142.82      141.92     16.22 o 
   5  -7   4      105.91      100.18     15.49 o 
  -6  -6   4        4.57       -4.24     15.18 o 
  -5  -6   4      395.13      449.36     35.80 o 
  -4  -6   4       43.84       41.45      8.64 o 
  -3  -6   4      116.32      118.05     11.88 o 
  -2  -6   4       73.29       75.10     10.13 o 
  -1  -6   4      179.89      196.43     17.64 o 
   0  -6   4       23.66       29.21      9.21 o 
   1  -6   4      649.98      611.65     34.18 o 
   2  -6   4      273.09      266.65     20.64 o 
   3  -6   4      492.37      520.77     31.07 o 
   4  -6   4       34.49       48.92      9.07 o 
   5  -6   4       40.01       47.67     10.07 o 
   6  -6   4      105.07      120.82     13.76 o 
   7  -6   4       42.46       49.36     22.24 o 
  -7  -5   4       40.88       70.68     22.61 o 
  -6  -5   4      234.31      240.72     27.36 o 
  -5  -5   4      242.89      262.47     26.61 o 
  -4  -5   4      102.76       72.99     16.64 o 
  -3  -5   4      534.65      542.99     23.99 o 
  -2  -5   4       95.16       88.34     11.12 o 
  -1  -5   4       23.33       25.80      6.74 o 
   0  -5   4     1046.02     1028.29     36.48 o 
   1  -5   4      144.09      139.50     13.51 o 
   2  -5   4      101.16      114.19     10.45 o 
   3  -5   4      570.75      560.22     28.98 o 
   4  -5   4       43.06       46.83      8.28 o 
   5  -5   4      536.55      580.31     25.57 o 
   6  -5   4      154.27      179.58     21.39 o 
   7  -5   4       16.15        8.61     16.96 o 
   8  -5   4       14.25       11.19     18.62 o 
  -8  -4   4      330.68      355.35     33.65 o 
  -7  -4   4       25.31       37.17     19.31 o 
  -6  -4   4      515.37      508.44     37.90 o 
  -5  -4   4      268.55      273.53     25.94 o 
  -4  -4   4      799.32      770.58     46.20 o 
  -3  -4   4      803.49      759.64     45.94 o 
  -2  -4   4       16.56       15.01      6.14 o 
  -1  -4   4     1010.38     1011.41     37.92 o 
   0  -4   4     1222.40     1112.98     38.47 o 
   1  -4   4      197.02      190.14     12.12 o 
   2  -4   4      102.28      106.86      7.32 o 
   3  -4   4      196.53      177.53     11.78 o 
   4  -4   4       57.82       52.00      7.65 o 
   5  -4   4      227.12      222.10     14.91 o 
   6  -4   4       86.63       89.20     13.08 o 
   7  -4   4      176.36      178.01     27.25 o 
   8  -4   4      702.27      500.85     40.83 o 
   9  -4   4        7.13        5.64     18.77 o 
  -8  -3   4       43.26       50.45     20.71 o 
  -7  -3   4       43.85       44.98     18.86 o 
  -6  -3   4      776.30      848.43     51.91 o 
  -5  -3   4      359.65      316.05     27.14 o 
  -4  -3   4       36.19       60.45     14.73 o 
  -3  -3   4      241.13      218.89     21.66 o 
  -2  -3   4      477.20      441.17     29.98 o 
  -1  -3   4     2821.96     2849.58     90.45 o 
   0  -3   4      219.79      224.24      9.23 o 
   1  -3   4      832.31      916.14     26.31 o 
   2  -3   4      477.26      507.41     28.68 o 
   3  -3   4      146.61      130.08      7.37 o 
   4  -3   4      533.69      555.01     22.35 o 
   5  -3   4      135.86      132.36     10.82 o 
   6  -3   4        4.44        1.04     13.41 o 
   7  -3   4      220.06      170.24     24.79 o 
   8  -3   4      129.40      125.39     25.41 o 
   9  -3   4      103.70       60.14     24.72 o 
  -8  -2   4       11.89       19.20     18.20 o 
  -7  -2   4      512.94      514.39     37.77 o 
  -6  -2   4      119.73      123.88     21.17 o 
  -5  -2   4        0.77       -1.40     12.43 o 
  -4  -2   4       43.40       43.74     13.11 o 
  -3  -2   4      174.52      185.00     19.40 o 
  -2  -2   4      622.28      563.45     34.33 o 
  -1  -2   4     3240.02     3200.47     83.91 o 
   0  -2   4      748.85      749.13     35.37 o 
   1  -2   4     2011.38     2095.35     55.47 o 
   2  -2   4      464.32      457.38     14.43 o 
   3  -2   4      626.42      626.85     19.47 o 
   4  -2   4     1410.45     1470.36     49.44 o 
   5  -2   4      383.00      495.57     32.51 o 
   6  -2   4        2.55       -6.28     11.65 o 
   7  -2   4       56.38       69.15     18.51 o 
   8  -2   4       68.39       78.81     21.73 o 
   9  -2   4      220.91      157.79     29.23 o 
  10  -2   4       41.02       16.13     23.06 o 
  -9  -1   4       56.55      107.48     24.21 o 
  -8  -1   4      100.07      140.21     24.12 o 
  -7  -1   4      560.33      582.65     40.10 o 
  -6  -1   4       36.35       49.69     15.82 o 
  -5  -1   4      557.82      515.25     34.60 o 
  -4  -1   4      139.04      142.75     18.27 o 
  -3  -1   4        0.50        2.20      9.34 o 
  -2  -1   4     1703.64     1567.40     54.35 o 
  -1  -1   4      746.07      833.83     18.43 o 
   0  -1   4      247.98      235.87     15.48 o 
   1  -1   4     3297.69     3438.18    128.04 o 
   2  -1   4      114.07      107.97      5.47 o 
   3  -1   4     2723.60     2707.08     70.93 o 
   4  -1   4      269.74      287.89     13.08 o 
   5  -1   4      222.74      181.96     17.40 o 
   7  -1   4       67.60       61.32     16.69 o 
   8  -1   4       62.92       63.85     20.13 o 
   9  -1   4      588.03      457.79     40.01 o 
  10  -1   4        0.20       -8.48     21.81 o 
  -9   0   4        0.21       -1.91     17.15 o 
  -8   0   4      394.51      435.65     34.24 o 
  -7   0   4      385.32      374.68     30.23 o 
  -6   0   4      282.46      326.45     26.52 o 
  -5   0   4      131.18      133.22     17.96 o 
  -4   0   4      350.52      283.90     26.35 o 
  -3   0   4        9.06        8.34      5.44 o 
  -2   0   4     1995.12     1883.15     64.65 o 
  -1   0   4       22.25       36.71      7.25 o 
   0   0   4     1907.64     1853.99     34.59 o 
   1   0   4      515.07      498.14     14.59 o 
   2   0   4     2138.49     2226.57     69.57 o 
   3   0   4     6483.55     6584.45    215.64 o 
   4   0   4     1636.36     1766.12     87.60 o 
   5   0   4      536.28      617.43     35.95 o 
   6   0   4       77.19       37.60     11.98 o 
   7   0   4       57.10       71.02     16.56 o 
   8   0   4      421.49      355.09     30.58 o 
   9   0   4      162.82      181.26     15.22 o 
  10   0   4       14.30       19.48     22.90 o 
  11   0   4       59.64       55.84     27.38 o 
  -8   1   4      127.21      132.27     21.73 o 
  -7   1   4       18.07       18.46     13.32 o 
  -6   1   4      597.80      629.81     38.70 o 
  -5   1   4     1120.50     1127.92     92.31 o 
  -4   1   4        9.64       10.05      7.08 o 
  -3   1   4     1014.12      914.67     34.44 o 
  -2   1   4       14.26       29.28      8.15 o 
  -1   1   4      465.99      549.68     21.24 o 
   0   1   4      111.27      134.17      5.84 o 
   1   1   4      760.73      752.75     20.76 o 
   2   1   4     3741.85     3856.75     78.91 o 
   4   1   4      462.86      504.04     29.05 o 
   5   1   4     1629.08     1764.59     88.08 o 
   6   1   4      219.99      229.70     19.31 o 
   7   1   4       64.40       28.50     12.80 o 
   8   1   4      144.10      160.76     22.88 o 
   9   1   4        0.31        3.36      8.09 o 
  10   1   4       97.66       98.88     23.18 o 
  11   1   4       63.16       38.66     26.39 o 
  -7   2   4      122.18      107.24     21.66 o 
  -6   2   4      393.38      418.96     43.15 o 
  -5   2   4       36.86       39.82      9.37 o 
  -4   2   4      744.80      821.02     54.11 o 
  -3   2   4     1341.89     1286.97     68.17 o 
  -2   2   4        0.20        0.35      4.52 o 
  -1   2   4     1889.27     1933.05     65.81 o 
   0   2   4      197.96      150.39      8.34 o 
   1   2   4      179.23      189.82      9.27 o 
   2   2   4       83.27      122.72      5.25 o 
   3   2   4       78.37       80.98      5.68 o 
   4   2   4      681.38      767.72     41.92 o 
   5   2   4     5134.77     5474.94    259.17 o 
   6   2   4       65.32       59.97     11.34 o 
   7   2   4     2036.90     2276.74    113.74 o 
   8   2   4      120.88       58.12     15.25 o 
   9   2   4       85.07       88.08     11.53 o 
  10   2   4      131.80      148.15     39.27 o 
  11   2   4      125.80      125.36     29.06 o 
  -8   3   4        9.18       12.94     21.53 o 
  -7   3   4       17.78       24.95     19.84 o 
  -6   3   4      509.18      531.78     38.00 o 
  -5   3   4       31.51       36.96      9.27 o 
  -4   3   4     1242.36     1259.10     46.64 o 
  -3   3   4      215.08      191.65     12.45 o 
  -2   3   4     1670.94     1749.69     60.73 o 
  -1   3   4     1517.59     1431.66     49.77 o 
   0   3   4      547.47      543.64     15.54 o 
   1   3   4     1150.65      992.11     26.85 o 
   2   3   4      849.76      885.45     45.96 o 
   3   3   4       30.34       27.56      3.19 o 
   4   3   4     1246.66     1326.84     67.40 o 
   5   3   4      299.66      370.37     24.43 o 
   6   3   4      382.38      378.36     24.46 o 
   7   3   4     1443.07     1653.98     84.16 o 
   8   3   4      401.97      449.94     30.83 o 
   9   3   4        5.80        7.40      8.11 o 
  10   3   4      476.63      466.31     26.26 o 
  11   3   4       87.98      146.41     21.10 o 
  -8   4   4       43.06       53.49     24.48 o 
  -7   4   4      689.92      739.99     49.87 o 
  -6   4   4      145.16      116.36     22.41 o 
  -5   4   4      108.65      100.76     20.35 o 
  -4   4   4      194.07      203.97     22.22 o 
  -3   4   4        1.51        1.60      6.01 o 
  -2   4   4      750.96      831.26     31.55 o 
  -1   4   4     2809.05     2754.96     72.18 o 
   0   4   4       37.51       35.59      3.40 o 
   1   4   4     1104.79     1018.55     45.74 o 
   2   4   4        1.30        5.66      5.86 o 
   3   4   4      748.30      698.14     37.55 o 
   4   4   4      833.75      806.18     21.11 o 
   5   4   4      165.30      189.51     16.04 o 
   6   4   4     1008.58     1137.82     59.56 o 
   7   4   4      351.98      371.15     24.46 o 
   8   4   4        7.85        7.69      7.00 o 
   9   4   4      323.75      348.58     25.99 o 
  10   4   4       76.87       98.09     17.29 o 
  11   4   4      131.95      171.90     22.53 o 
  -7   5   4      566.56      633.76     46.27 o 
  -6   5   4        0.45       -1.91     17.09 o 
  -5   5   4      538.38      534.13     39.10 o 
  -4   5   4        1.60        5.24     14.56 o 
  -3   5   4      530.95      542.99     36.86 o 
  -2   5   4      990.88      923.31     33.10 o 
  -1   5   4      142.24      131.43     10.51 o 
   0   5   4      184.72      172.08      9.20 o 
   1   5   4     1177.98     1195.87     39.73 o 
   2   5   4      186.72      182.38     15.03 o 
   3   5   4     1154.44     1061.21     54.97 o 
   4   5   4      220.61      229.34     13.88 o 
   5   5   4      392.85      431.59     22.57 o 
   6   5   4       55.31       63.47     12.10 o 
   7   5   4        0.94        1.31      8.01 o 
   8   5   4      411.64      435.61     20.52 o 
   9   5   4     1171.76     1217.78     65.84 o 
  10   5   4       27.39       22.13     14.07 o 
  11   5   4      121.41      141.44     20.82 o 
  -7   6   4       52.28       41.63     23.55 o 
  -6   6   4      134.54       95.43     24.50 o 
  -5   6   4      666.59      688.95     47.18 o 
  -4   6   4       13.39       17.66     17.66 o 
  -3   6   4     1394.42     1501.27     81.76 o 
  -2   6   4      282.64      287.95     30.55 o 
  -1   6   4       29.88       34.50      8.90 o 
   0   6   4     1176.04     1225.38     41.73 o 
   1   6   4      195.37      184.14     10.01 o 
   2   6   4     1205.37     1182.52     40.14 o 
   3   6   4     2506.56     2436.19    119.31 o 
   4   6   4        2.65        2.02      7.08 o 
   5   6   4      453.81      424.38     13.40 o 
   6   6   4        6.03        7.37      8.83 o 
   7   6   4      130.73      121.26     17.90 o 
   8   6   4      367.56      391.75     29.47 o 
   9   6   4       73.31       83.56     17.44 o 
  10   6   4       21.31       18.55     15.02 o 
  11   6   4      317.23      386.67     31.23 o 
  -6   7   4       74.73       69.20     26.06 o 
  -5   7   4       81.03       64.43     23.99 o 
  -4   7   4      223.76      176.03     28.09 o 
  -3   7   4      685.78      732.48     29.68 o 
  -2   7   4      909.87     1002.75     37.33 o 
  -1   7   4       63.14       62.38      7.91 o 
   0   7   4      665.05      688.22     26.42 o 
   1   7   4      116.86      137.57     10.00 o 
   2   7   4     1484.49     1463.11     49.16 o 
   3   7   4      520.31      498.85     30.76 o 
   4   7   4      304.61      302.16     21.81 o 
   5   7   4     1356.17     1384.09     35.22 o 
   6   7   4      106.63       95.01     17.26 o 
   7   7   4      802.81      828.44     49.14 o 
   8   7   4      106.53      149.94     21.55 o 
   9   7   4        3.44        4.42     14.78 o 
  10   7   4       30.52       29.74     16.56 o 
  -5   8   4        1.19        8.57     21.71 o 
  -4   8   4      168.49      166.76     30.16 o 
  -3   8   4       90.85      110.87     27.12 o 
  -2   8   4      261.89      259.28     37.10 o 
  -1   8   4      692.64      710.62     28.84 o 
   0   8   4      362.39      382.04     18.49 o 
   1   8   4        4.29        2.02      5.62 o 
   2   8   4      681.16      725.36     34.59 o 
   3   8   4      113.63      108.05     12.64 o 
   4   8   4      296.66      340.17     17.84 o 
   5   8   4      427.38      436.66     31.29 o 
   6   8   4      299.85      289.66     25.63 o 
   7   8   4      807.62      830.83     50.33 o 
   8   8   4      225.04      226.01     25.77 o 
   9   8   4       21.74       24.12     16.96 o 
  -4   9   4       12.14       19.73     25.66 o 
  -3   9   4        2.99        1.64     23.10 o 
  -2   9   4      426.22      409.15     39.17 o 
  -1   9   4      882.59      884.38     35.32 o 
   0   9   4        2.12        4.14      6.87 o 
   1   9   4     1114.13     1224.80     63.71 o 
   2   9   4      123.63      140.12     17.52 o 
   3   9   4        0.85        0.70      6.39 o 
   4   9   4       70.41       74.55     12.78 o 
   6   9   4      183.33      196.81     24.17 o 
   7   9   4      287.32      307.32     27.83 o 
   8   9   4       98.04      154.73     24.88 o 
   9   9   4      282.36      301.44     32.62 o 
  -3  10   4       26.01       45.92     27.56 o 
  -2  10   4       43.43       59.57     26.21 o 
  -1  10   4       12.96       26.57     21.53 o 
   0  10   4       77.05       89.20     12.38 o 
   1  10   4      448.10      467.36     36.89 o 
   2  10   4       94.95       76.70     13.18 o 
   3  10   4      751.69      823.29     44.32 o 
   4  10   4      469.96      469.67     30.58 o 
   5  10   4      102.57      124.63     17.40 o 
  -1  11   4        0.29        4.71     21.39 o 
   0  11   4      163.26      199.42     31.76 o 
   1  11   4      138.84      158.41     19.22 o 
   2  11   4       76.48      104.99     17.27 o 
   3  11   4      431.53      453.15     32.03 o 
   5  11   4       39.01       48.89     16.24 o 
   6  11   4      318.13      264.87     27.16 o 
  -3  -7   5      106.79      131.12     18.33 o 
  -2  -7   5      395.24      411.87     30.01 o 
  -1  -7   5       37.90       35.13     12.67 o 
   0  -7   5      440.20      459.83     31.22 o 
   1  -7   5      148.29      157.10     18.26 o 
   2  -7   5      200.96      215.98     20.90 o 
   3  -7   5      165.70      209.41     20.90 o 
   4  -7   5      171.53      168.77     18.80 o 
  -5  -6   5      223.34      214.21     28.11 o 
  -4  -6   5       34.04       26.97      9.90 o 
  -3  -6   5      418.98      480.28     24.04 o 
  -2  -6   5     1020.58     1038.96     60.18 o 
  -1  -6   5      317.27      323.33     24.52 o 
   0  -6   5      342.20      332.16     24.48 o 
   1  -6   5        9.23       19.08      9.28 o 
   2  -6   5      314.40      347.72     24.46 o 
   3  -6   5      342.44      356.48     25.34 o 
   4  -6   5       16.25       13.31      9.39 o 
   5  -6   5      226.27      230.41     34.06 o 
   6  -6   5       45.59       48.55     10.82 o 
  -6  -5   5      111.04      143.88     27.30 o 
  -5  -5   5        3.67       -2.26     16.36 o 
  -4  -5   5      125.59      137.05     30.36 o 
  -3  -5   5       97.95       93.26     11.05 o 
  -2  -5   5      181.50      163.49     13.35 o 
  -1  -5   5       69.96       73.67      9.30 o 
   0  -5   5      147.50      182.23     12.44 o 
   1  -5   5        2.96        1.77      6.90 o 
   2  -5   5      298.56      356.88     23.52 o 
   3  -5   5      274.35      299.60     21.31 o 
   4  -5   5      140.61      160.63     13.14 o 
   5  -5   5      821.28      855.54     34.54 o 
   6  -5   5       38.31       35.79      9.88 o 
   7  -5   5      205.09      157.06     27.43 o 
  -7  -4   5       28.04       31.58     19.97 o 
  -6  -4   5       90.48       99.91     22.46 o 
  -5  -4   5      252.28      272.26     27.81 o 
  -4  -4   5      394.52      437.78     34.13 o 
  -3  -4   5      114.60      103.99     25.14 o 
  -2  -4   5      466.70      442.68     24.41 o 
  -1  -4   5      964.89     1055.03     38.09 o 
   0  -4   5       42.34       51.80      7.13 o 
   1  -4   5       62.29       58.33      7.01 o 
   2  -4   5       69.37       66.67      6.56 o 
   3  -4   5      166.98      151.37     23.27 o 
   4  -4   5       54.22       50.62      8.13 o 
   5  -4   5      231.60      233.25     14.97 o 
   6  -4   5      114.72      127.70     12.43 o 
   7  -4   5      743.93      739.26     51.53 o 
   8  -4   5        0.44       11.45     19.88 o 
  -7  -3   5      275.85      258.55     27.98 o 
  -6  -3   5      155.92      138.59     22.82 o 
  -5  -3   5       71.02       53.91     18.44 o 
  -4  -3   5      881.30      839.68     50.67 o 
  -3  -3   5       14.02        9.21     12.03 o 
  -2  -3   5     1595.69     1602.39     54.52 o 
  -1  -3   5      915.09      943.87     34.04 o 
   0  -3   5      351.94      369.93     16.11 o 
   1  -3   5      791.84      700.74     21.30 o 
   2  -3   5      526.88      518.22     16.96 o 
   3  -3   5       51.25       57.03      5.94 o 
   4  -3   5       11.38        8.72      5.35 o 
   5  -3   5       60.98       67.62     19.41 o 
   6  -3   5     1562.41     1706.58     91.50 o 
   7  -3   5      437.37      433.51     36.64 o 
   8  -3   5        5.98       11.72     17.75 o 
   9  -3   5      157.83      106.39     25.56 o 
  -8  -2   5      244.58      277.56     29.16 o 
  -7  -2   5      561.93      560.92     39.68 o 
  -6  -2   5       18.35       15.69     15.25 o 
  -5  -2   5       29.97       40.88     15.73 o 
  -4  -2   5      160.89      125.99     18.40 o 
  -3  -2   5       97.76       68.89     15.58 o 
  -2  -2   5     1338.92     1461.84     76.32 o 
  -1  -2   5       91.47       92.52      7.61 o 
   0  -2   5     2710.77     2815.38    113.49 o 
   1  -2   5     1698.58     1555.40     42.30 o 
   2  -2   5       85.16       98.44      7.79 o 
   3  -2   5      255.22      262.55     10.43 o 
   4  -2   5     1520.72     1571.35     61.19 o 
   5  -2   5      111.67      114.17     13.14 o 
   6  -2   5      452.73      477.76     33.93 o 
   7  -2   5       25.85       15.43     15.58 o 
   8  -2   5      286.50      237.13     31.23 o 
   9  -2   5      307.65      196.58     32.54 o 
  10  -2   5        2.14       -7.28     19.99 o 
  -8  -1   5      105.79       94.99     22.02 o 
  -7  -1   5       93.93       82.05     19.38 o 
  -6  -1   5       58.87       47.83     16.20 o 
  -5  -1   5      372.53      351.24     28.52 o 
  -4  -1   5      149.93      179.85     19.99 o 
  -3  -1   5     1099.28     1061.12     58.45 o 
  -2  -1   5      562.81      524.84     33.93 o 
  -1  -1   5       20.74       24.49      3.58 o 
   0  -1   5      497.40      426.74     26.68 o 
   1  -1   5      293.73      283.15     12.46 o 
   2  -1   5      315.30      306.31     10.75 o 
   3  -1   5     2631.86     2709.55     71.57 o 
   4  -1   5      140.10      151.75      7.68 o 
   5  -1   5       26.35       23.81     11.03 o 
   6  -1   5       12.09        7.41     11.63 o 
   7  -1   5      160.90      212.79     23.46 o 
   8  -1   5      191.33      193.36     26.90 o 
   9  -1   5       56.59       51.73     22.30 o 
  10  -1   5      209.27      151.93     31.96 o 
  -8   0   5      252.18      272.88     29.34 o 
  -7   0   5        0.11       -1.82     14.85 o 
  -6   0   5       57.37       45.87     15.91 o 
  -5   0   5      191.15      169.84     21.46 o 
  -4   0   5       86.31       87.09     16.00 o 
  -3   0   5     1335.69     1263.74     46.05 o 
  -2   0   5      854.47      796.93     30.48 o 
  -1   0   5      662.52      647.79     25.00 o 
   0   0   5     1376.60     1360.88     26.36 o 
   1   0   5        7.70       15.20      2.82 o 
   2   0   5     1678.86     1622.50     51.81 o 
   3   0   5        6.23        6.95      2.94 o 
   4   0   5      889.28      814.34     44.03 o 
   5   0   5      228.31      219.09     18.66 o 
   6   0   5      212.70      231.58     20.75 o 
   8   0   5      233.64      213.40     24.34 o 
   9   0   5       14.02        0.51     18.20 o 
  10   0   5       43.61       46.43     25.17 o 
  11   0   5      164.39       81.43     30.89 o 
  -8   1   5       15.95       15.89     17.38 o 
  -7   1   5        3.11        2.66     14.38 o 
  -6   1   5      110.88      127.65     19.53 o 
  -5   1   5      183.79      185.38     20.35 o 
  -4   1   5      812.30      821.19     32.82 o 
  -3   1   5     1265.20     1238.54     59.94 o 
  -2   1   5      193.73      176.57     17.12 o 
  -1   1   5       96.27       90.74      7.67 o 
   0   1   5      166.04      150.29      5.86 o 
   1   1   5      947.30      996.82     19.70 o 
   2   1   5    11132.24    11083.92    225.07 o 
   3   1   5      309.73      325.63     15.03 o 
   4   1   5     1321.69     1199.21     62.19 o 
   5   1   5     1034.96     1046.08     55.55 o 
   6   1   5      145.12      152.58     16.75 o 
   7   1   5      806.91      930.61     53.06 o 
   8   1   5       62.92       17.60     14.36 o 
   9   1   5       13.88       25.59     18.37 o 
  10   1   5       11.88       31.26     15.01 o 
  11   1   5        4.39       -0.60     24.86 o 
  -6   2   5      212.83      238.99     23.43 o 
  -5   2   5        0.80        1.76      8.35 o 
  -4   2   5      982.06      962.74     37.78 o 
  -3   2   5      282.94      265.46     15.05 o 
  -2   2   5      120.32      144.09     10.89 o 
  -1   2   5      901.75      901.02     33.41 o 
   0   2   5      570.24      561.90     55.85 o 
   1   2   5     4189.48     4159.37    137.75 o 
   2   2   5      889.61      855.34     19.68 o 
   3   2   5       71.93       70.89      3.98 o 
   4   2   5      377.32      330.10     22.84 o 
   5   2   5     2004.57     2051.65    102.18 o 
   6   2   5      491.68      552.62     33.42 o 
   7   2   5     1833.42     2089.54    105.82 o 
   8   2   5       44.94       35.44     14.25 o 
  10   2   5        5.57        9.26      9.70 o 
  11   2   5      125.03      145.61     64.04 o 
  -6   3   5       85.19       98.96     21.82 o 
  -5   3   5      240.53      250.01     17.40 o 
  -4   3   5      592.55      586.53     55.28 o 
  -3   3   5        0.92        7.17      6.68 o 
  -2   3   5       60.29       63.35      8.19 o 
  -1   3   5     1364.60     1311.08     46.66 o 
   0   3   5      510.28      465.42     19.20 o 
   1   3   5     2454.34     2323.18     78.77 o 
   2   3   5        3.37        7.75      4.08 o 
   3   3   5       72.15       69.38      8.18 o 
   4   3   5      195.50      183.71     15.96 o 
   5   3   5        0.04       -0.91      7.50 o 
   6   3   5     1297.04     1404.02     72.61 o 
   7   3   5      676.76      607.50     36.22 o 
   8   3   5       56.30       49.24     13.80 o 
  10   3   5        0.82        1.38      9.14 o 
  11   3   5       40.34       35.96     14.21 o 
  -7   4   5       39.03       75.70     24.06 o 
  -6   4   5       26.25       66.25     21.15 o 
  -5   4   5      662.43      748.18     48.29 o 
  -4   4   5       36.54       45.72     16.67 o 
  -3   4   5        4.08        4.58      7.12 o 
  -2   4   5      131.58      136.67     14.84 o 
  -1   4   5       38.19       55.95      7.31 o 
   0   4   5     1768.55     1878.36     72.52 o 
   1   4   5     1228.58     1203.42     32.78 o 
   2   4   5      527.20      492.48     29.10 o 
   3   4   5     1569.91     1482.06     74.79 o 
   4   4   5      605.65      626.65     17.84 o 
   5   4   5      530.56      624.08     36.80 o 
   6   4   5     1089.96     1281.28     67.91 o 
   7   4   5      680.55      682.10     39.48 o 
   8   4   5      320.96      333.51     24.90 o 
   9   4   5       24.68       15.09     12.83 o 
  10   4   5      222.78      209.61     21.13 o 
  11   4   5      133.01      150.14     20.84 o 
  -7   5   5      128.02      221.06     32.07 o 
  -6   5   5      475.93      535.78     41.79 o 
  -5   5   5      235.30      262.21     29.38 o 
  -4   5   5      231.23      261.50     28.07 o 
  -3   5   5      377.27      450.14     34.29 o 
  -2   5   5      650.61      677.26     42.83 o 
  -1   5   5       29.16       35.39      6.68 o 
   0   5   5     1086.16     1043.57     48.57 o 
   1   5   5       66.78       63.73      6.03 o 
   2   5   5      771.75      698.18     24.60 o 
   3   5   5     1038.97      911.04     49.13 o 
   4   5   5        5.15        2.82      2.96 o 
   5   5   5      602.51      738.88     30.38 o 
   6   5   5     1341.00     1478.50     76.90 o 
   7   5   5       19.05       41.66     12.18 o 
   8   5   5      663.61      624.04     37.40 o 
   9   5   5       15.22       11.57      8.35 o 
  10   5   5      264.97      269.55     24.46 o 
  11   5   5      172.74      203.71     24.04 o 
  -6   6   5      184.89      168.56     30.94 o 
  -5   6   5      144.76      184.11     30.14 o 
  -4   6   5      351.40      428.50     36.29 o 
  -3   6   5     1269.71     1396.17     78.72 o 
  -2   6   5      128.51      161.87     23.39 o 
  -1   6   5     1105.22     1112.95     62.49 o 
   0   6   5       34.46       32.61      7.47 o 
   1   6   5        1.14        0.54      3.74 o 
   2   6   5      404.62      340.97     18.86 o 
   3   6   5      387.20      387.38     25.59 o 
   4   6   5      379.36      319.24     22.33 o 
   5   6   5      771.29      906.54     28.00 o 
   6   6   5       18.09       24.70     11.18 o 
   7   6   5      331.85      381.61     27.92 o 
   8   6   5      617.79      546.05     33.67 o 
   9   6   5      112.18      101.46     18.24 o 
  10   6   5      397.76      401.78     31.29 o 
  11   6   5      112.28      142.48     21.90 o 
  -6   7   5       94.10       98.25     30.32 o 
  -5   7   5      105.19       94.28     27.83 o 
  -4   7   5      131.67      159.74     29.98 o 
  -3   7   5      979.13     1182.16     70.97 o 
  -2   7   5        3.70        7.34     16.22 o 
  -1   7   5     1048.95     1045.97     61.58 o 
   0   7   5       27.63       28.87     13.29 o 
   1   7   5      976.36      875.78     31.74 o 
   2   7   5      314.17      268.31     19.28 o 
   3   7   5       29.72       26.68      6.04 o 
   4   7   5      737.42      689.62     40.30 o 
   5   7   5      400.07      394.66     13.48 o 
   6   7   5       10.85       13.21      4.72 o 
   7   7   5      249.70      342.81     26.96 o 
   8   7   5       95.65      115.31     19.60 o 
   9   7   5      250.33      263.65     25.90 o 
  10   7   5       52.48       79.23     19.86 o 
  -5   8   5       14.02       19.38     25.86 o 
  -4   8   5      463.69      515.61     44.12 o 
  -3   8   5      217.75      237.24     35.07 o 
  -2   8   5      649.32      670.55     49.25 o 
  -1   8   5      337.47      314.16     31.34 o 
   0   8   5       73.17      106.64     20.20 o 
   1   8   5      121.88      136.34     14.85 o 
   2   8   5      466.13      450.06     19.72 o 
   3   8   5      160.29      146.04     12.91 o 
   4   8   5      746.81      652.29     39.44 o 
   6   8   5      492.88      511.23     34.95 o 
   7   8   5      722.92      813.94     49.58 o 
   8   8   5       25.77       29.23     16.85 o 
   9   8   5      224.92      247.94     26.87 o 
  10   8   5        1.34        4.33     17.62 o 
  -4   9   5        8.12        3.49     26.21 o 
  -3   9   5       40.33       59.45     28.41 o 
  -2   9   5      624.64      603.53     48.49 o 
  -1   9   5      138.10      229.19     32.27 o 
   0   9   5      422.78      430.69     36.75 o 
   1   9   5     1475.24     1455.23     79.96 o 
   2   9   5      179.51      157.71     27.47 o 
   3   9   5      342.17      314.42     17.05 o 
   4   9   5      168.50      163.16     13.26 o 
   5   9   5      174.25      176.96     22.30 o 
   6   9   5      417.21      412.30     32.22 o 
   7   9   5      369.38      325.10     29.49 o 
   8   9   5      255.51      289.71     29.14 o 
   9   9   5      371.54      394.94     35.51 o 
  -2  10   5       44.75       85.98     30.03 o 
  -1  10   5       67.48       80.43     25.76 o 
   0  10   5      214.94      312.45     36.18 o 
   1  10   5     1045.20     1035.74     62.98 o 
   2  10   5       80.84       78.79     18.84 o 
   3  10   5      848.79      925.22     48.53 o 
   4  10   5        2.73       -0.15     10.16 o 
   5  10   5      153.78      216.91     22.13 o 
   7  10   5       52.20       78.03     21.15 o 
   8  10   5      162.81      217.49     28.67 o 
   0  11   5      172.18      278.88     37.15 o 
   1  11   5       28.03       44.74     20.91 o 
   4  11   5       24.06       25.23     15.18 o 
   5  11   5      339.71      372.24     29.96 o 
   6  11   5      151.57      169.77     24.17 o 
  -1  -7   6       83.87      105.44     18.00 o 
   0  -7   6      185.88      208.12     21.84 o 
   1  -7   6        1.48        6.46     12.56 o 
   2  -7   6      185.50      178.87     20.44 o 
  -3  -6   6      367.95      392.36     22.65 o 
  -2  -6   6       12.90       17.43     10.17 o 
  -1  -6   6      172.82      214.94     21.30 o 
   0  -6   6      268.07      283.96     23.55 o 
   1  -6   6       21.91       37.39     11.98 o 
   2  -6   6      474.68      503.11     31.91 o 
   3  -6   6       37.19       28.78     11.50 o 
   4  -6   6      326.99      333.82     25.25 o 
   5  -6   6       77.23       83.78     14.49 o 
  -5  -5   6        0.19        6.02     21.42 o 
  -4  -5   6      737.56      761.04     51.13 o 
  -3  -5   6      346.20      365.83     20.93 o 
  -2  -5   6       26.45       24.77      9.39 o 
  -1  -5   6       72.29       86.67     10.86 o 
   0  -5   6      268.17      268.47     32.95 o 
   1  -5   6      175.19      164.25     16.33 o 
   2  -5   6      612.48      631.03     35.35 o 
   3  -5   6       28.86       37.70     10.41 o 
   4  -5   6      766.20      770.96     41.35 o 
   5  -5   6       45.52       54.51     10.53 o 
   6  -5   6      405.33      494.70     25.65 o 
   7  -5   6      196.31      161.94     30.72 o 
  -6  -4   6      108.48      106.21     25.76 o 
  -5  -4   6       25.61       38.48     20.82 o 
  -4  -4   6      281.16      258.43     27.83 o 
  -3  -4   6        9.37        7.95     15.89 o 
  -2  -4   6       82.83       73.22     10.43 o 
  -1  -4   6      361.52      366.29     18.21 o 
   0  -4   6        3.59        4.39      6.33 o 
   1  -4   6      457.34      442.86     19.57 o 
   2  -4   6      180.98      170.95     11.47 o 
   3  -4   6       38.72       43.10      9.50 o 
   4  -4   6     1003.83      982.63     37.32 o 
   5  -4   6      158.33      190.95     14.54 o 
   6  -4   6      371.69      389.01     21.40 o 
   7  -4   6       81.76       86.68     23.90 o 
   8  -4   6       14.17       16.93     21.39 o 
  -6  -3   6        1.82       12.45     18.22 o 
  -5  -3   6      382.24      377.94     33.07 o 
  -4  -3   6      132.70       86.18     20.93 o 
  -3  -3   6      174.54      163.18     24.55 o 
  -2  -3   6      502.62      516.39     52.68 o 
  -1  -3   6       25.22       23.40      6.73 o 
   0  -3   6      204.02      229.19     13.06 o 
   1  -3   6      304.91      305.26     14.55 o 
   2  -3   6      407.67      376.48     21.34 o 
   3  -3   6       21.67       31.48      5.75 o 
   4  -3   6      109.34      150.03     17.45 o 
   5  -3   6      793.69      856.64     51.86 o 
   6  -3   6       59.24       66.14     19.55 o 
   7  -3   6      119.11      132.34     24.64 o 
   8  -3   6       11.79       16.05     20.09 o 
   9  -3   6      272.08      126.17     28.32 o 
  -7  -2   6       26.37       29.00     18.58 o 
  -6  -2   6      472.61      553.51     40.75 o 
  -5  -2   6      358.36      368.76     31.60 o 
  -4  -2   6        1.27        3.75     14.27 o 
  -3  -2   6       13.31       13.34     14.36 o 
  -2  -2   6      156.72      136.28     20.06 o 
  -1  -2   6      190.04      197.25     11.87 o 
   0  -2   6     1698.01     1640.74     54.40 o 
   1  -2   6      179.34      186.03      8.79 o 
   2  -2   6        2.66        4.10      3.87 o 
   3  -2   6      391.09      412.35     14.59 o 
   4  -2   6      409.28      418.63     17.79 o 
   6  -2   6      182.71      200.47     22.61 o 
   7  -2   6        1.59        2.77     15.94 o 
   8  -2   6      688.97      473.20     39.30 o 
   9  -2   6       45.05       33.47     20.84 o 
  -7  -1   6       11.48       18.93     17.58 o 
  -6  -1   6      501.47      547.32     39.39 o 
  -5  -1   6      250.23      227.85     24.85 o 
  -4  -1   6      284.96      297.40     27.25 o 
  -3  -1   6      694.38      715.65     45.19 o 
  -2  -1   6        1.19       -1.86     10.70 o 
  -1  -1   6     1093.67      998.58     54.08 o 
   0  -1   6       49.41       49.89      5.89 o 
   1  -1   6       76.27       78.48      6.26 o 
   2  -1   6     2496.35     2544.20     67.49 o 
   3  -1   6     2070.88     2272.90     61.02 o 
   4  -1   6      472.62      523.12     23.61 o 
   5  -1   6      444.39      491.10     32.25 o 
   6  -1   6      110.50       29.16     13.12 o 
   7  -1   6        5.81        5.57     14.49 o 
   8  -1   6      281.09      309.50     30.14 o 
   9  -1   6        0.07       -2.99     19.46 o 
  10  -1   6      454.21      319.49     37.20 o 
  -7   0   6        3.11       -0.46     15.38 o 
  -5   0   6        2.22        6.83     13.89 o 
  -4   0   6      596.92      615.01     40.81 o 
  -3   0   6     1425.61     1431.99     76.46 o 
  -2   0   6      146.52      119.75     17.71 o 
  -1   0   6     1335.11     1244.69     45.14 o 
   0   0   6     1381.00     1317.98     29.03 o 
   1   0   6       42.93       52.74      4.50 o 
   2   0   6      746.92      673.60     23.67 o 
   3   0   6       25.68       28.11      4.19 o 
   4   0   6      722.94      706.86     27.93 o 
   5   0   6      468.38      535.67     33.49 o 
   6   0   6       41.33       36.68     13.01 o 
   7   0   6       88.49       46.45     15.23 o 
   8   0   6       88.68       24.23     16.33 o 
   9   0   6      129.09      106.50     24.79 o 
  10   0   6      412.99      300.58     35.31 o 
  -7   1   6       69.00       42.36     18.24 o 
  -6   1   6       57.66       29.49     16.35 o 
  -5   1   6        8.86       15.58     14.29 o 
  -4   1   6      488.22      536.15     36.82 o 
  -3   1   6       62.40       62.41      9.55 o 
  -2   1   6      865.60      810.77     31.75 o 
  -1   1   6      657.98      620.44     34.30 o 
   0   1   6       67.01       65.62      7.30 o 
   1   1   6       93.25       85.65      4.71 o 
   2   1   6      407.49      375.86     10.46 o 
   3   1   6      145.68      130.03      9.57 o 
   4   1   6     1239.85     1319.23     47.67 o 
   5   1   6       41.53       66.47     12.38 o 
   6   1   6      537.81      570.07     35.47 o 
   7   1   6      180.27      196.40     20.31 o 
   8   1   6        0.64        2.88     14.07 o 
   9   1   6       81.75       14.43     17.53 o 
  10   1   6      184.67      161.25     29.25 o 
  11   1   6       33.58       25.12     26.99 o 
  -6   2   6       10.51        8.39     15.31 o 
  -5   2   6       38.29       45.18     15.56 o 
  -4   2   6      293.24      312.77     18.58 o 
  -3   2   6       35.28       26.20      8.25 o 
  -2   2   6     1065.07      981.69     37.40 o 
  -1   2   6      108.33      132.41     10.53 o 
   0   2   6     3056.40     2945.91     99.54 o 
   1   2   6     2339.13     2148.09     73.55 o 
   2   2   6      717.31      756.83     19.40 o 
   3   2   6      806.13      872.70     20.46 o 
   4   2   6      658.32      753.62     43.06 o 
   5   2   6       37.82       36.53     11.21 o 
   6   2   6      765.49      871.64     48.85 o 
   7   2   6      110.64      118.22     17.02 o 
   8   2   6      242.85      244.43     23.52 o 
   9   2   6       55.59       14.22     16.05 o 
  10   2   6       10.76        7.94     19.42 o 
  11   2   6       42.26       52.45     20.66 o 
  -5   3   6      383.23      366.77     21.59 o 
  -4   3   6      282.89      284.53     31.85 o 
  -3   3   6       76.88       82.60     16.94 o 
  -2   3   6     1179.64     1169.67     43.74 o 
  -1   3   6       38.49       46.51      7.53 o 
   0   3   6     2662.01     2436.08     83.25 o 
   1   3   6     2986.39     2777.21     94.10 o 
   2   3   6      439.73      330.37     15.28 o 
   3   3   6     1379.45     1382.38     33.41 o 
   4   3   6       99.46      109.75      6.33 o 
   5   3   6      141.77      158.06     16.71 o 
   6   3   6      555.61      604.09     37.28 o 
   7   3   6      184.15      208.46     19.68 o 
   8   3   6      959.89     1047.85     58.66 o 
   9   3   6       56.30       40.86     15.76 o 
  10   3   6       10.98        8.08     16.78 o 
  11   3   6      506.17      657.13     41.44 o 
  -6   4   6      218.08      300.24     33.89 o 
  -5   4   6      488.27      545.52     39.77 o 
  -4   4   6      435.71      402.64     32.29 o 
  -3   4   6      260.82      234.50     15.22 o 
  -2   4   6       41.11       44.27      8.45 o 
  -1   4   6       77.16       83.24      9.20 o 
   0   4   6      773.86      745.83     29.19 o 
   1   4   6      492.84      532.19     22.03 o 
   2   4   6     1170.26     1078.19     39.64 o 
   3   4   6     2896.50     2686.15    131.60 o 
   4   4   6       21.92       17.82      3.86 o 
   5   4   6     2136.14     2239.49    112.38 o 
   6   4   6      390.13      436.46     30.65 o 
   7   4   6      796.57      859.35     49.27 o 
   8   4   6        3.58        6.48     10.32 o 
   9   4   6      179.83      213.07     22.24 o 
  10   4   6      148.62       81.67     19.40 o 
  -6   5   6      339.48      463.59     40.37 o 
  -5   5   6      101.66      139.10     25.68 o 
  -4   5   6      236.37      306.11     29.61 o 
  -3   5   6       28.25       39.04     16.56 o 
  -2   5   6        0.17        1.62      6.92 o 
  -1   5   6        7.54        8.69      6.50 o 
   0   5   6      331.60      317.65     15.99 o 
   1   5   6      154.39      143.65     10.39 o 
   2   5   6      982.39      932.65     51.29 o 
   3   5   6      163.72      146.61     15.00 o 
   4   5   6      273.56      271.05     10.40 o 
   5   5   6     5494.00     5989.66    137.85 o 
   6   5   6      282.34      311.01     24.77 o 
   7   5   6       12.12       18.80     12.34 o 
   8   5   6       37.24       32.49     12.67 o 
   9   5   6       41.28       30.34     13.36 o 
  10   5   6      454.88      450.43     33.44 o 
  11   5   6        0.49        1.46     13.11 o 
  -6   6   6       80.08      155.31     30.45 o 
  -5   6   6        1.63        2.29     19.97 o 
  -4   6   6      899.63      941.49     59.57 o 
  -3   6   6      356.54      320.48     30.91 o 
  -2   6   6      651.90      619.58     41.85 o 
  -1   6   6      610.82      604.07     40.48 o 
   0   6   6        1.33        0.57      5.98 o 
   1   6   6        5.20        7.50      9.74 o 
   2   6   6      139.61      138.77     15.62 o 
   3   6   6      201.57      188.60     17.40 o 
   4   6   6     2881.55     2556.41    126.59 o 
   5   6   6      561.01      563.12     17.47 o 
   6   6   6     1111.42     1141.09     63.05 o 
   7   6   6      171.26      206.81     22.42 o 
   8   6   6       91.28      143.03     19.68 o 
   9   6   6       51.44       61.38     14.93 o 
  10   6   6      258.91      279.43     25.81 o 
  11   6   6       30.98       47.47     16.60 o 
  -5   7   6       86.66      117.49     29.98 o 
  -4   7   6      295.66      309.97     34.06 o 
  -3   7   6        1.06        2.60     19.79 o 
  -2   7   6      364.28      416.43     35.46 o 
  -1   7   6     1073.49     1007.06     60.70 o 
   0   7   6      211.03      197.34     22.88 o 
   1   7   6      324.64      330.32     26.97 o 
   2   7   6       46.42       40.37     12.38 o 
   3   7   6      335.14      327.45     24.75 o 
   4   7   6      932.47      860.64     48.94 o 
   5   7   6        0.72        4.29      4.21 o 
   6   7   6      664.85      725.88     21.67 o 
   7   7   6      774.33      802.96     48.47 o 
   8   7   6       43.60       67.04     17.26 o 
   9   7   6      620.69      656.93     43.08 o 
  10   7   6      114.53      151.98     23.23 o 
  -4   8   6      131.67      164.49     33.49 o 
  -3   8   6        9.28       22.01     24.92 o 
  -2   8   6      681.91      677.35     49.58 o 
  -1   8   6        1.66        2.40     17.71 o 
   0   8   6      340.02      318.00     30.12 o 
   1   8   6      144.99      117.47     19.42 o 
   2   8   6        0.49        3.19     10.85 o 
   3   8   6      647.96      574.93     37.19 o 
   4   8   6      713.12      590.26     37.55 o 
   6   8   6      433.75      515.78     17.31 o 
   7   8   6       71.17      100.04     19.26 o 
   8   8   6      114.90      128.65     21.13 o 
   9   8   6      258.40      327.76     30.27 o 
  10   8   6        5.26        7.28     17.02 o 
  -3   9   6      125.01      131.80     33.85 o 
  -2   9   6      227.30      244.12     36.88 o 
  -1   9   6       15.36       15.36     22.11 o 
   0   9   6      728.70      673.75     48.40 o 
   1   9   6      266.04      153.73     23.10 o 
   2   9   6      115.22      110.37     19.44 o 
   3   9   6       10.09       18.97     13.40 o 
   4   9   6      128.50      114.72     18.18 o 
   5   9   6      296.21      295.85     25.08 o 
   7   9   6        1.15        9.56     15.25 o 
   8   9   6      246.93      328.50     30.60 o 
   9   9   6       92.24      121.20     24.04 o 
  -2  10   6       10.96       22.41     27.54 o 
  -1  10   6      156.27      212.19     37.02 o 
   0  10   6      645.86      624.22     48.94 o 
   1  10   6        3.37        0.93     16.31 o 
   2  10   6      327.02      311.96     30.05 o 
   3  10   6      160.16      204.93     25.35 o 
   4  10   6      269.21      247.69     24.88 o 
   7  10   6      325.33      293.15     29.63 o 
   8  10   6      183.27      206.82     28.61 o 
   0  11   6       28.09       40.52     24.41 o 
   1  11   6       37.82       33.13     20.51 o 
   2  11   6      295.66      291.81     31.42 o 
   1  -6   7      122.37      134.55     18.49 o 
   2  -6   7       36.27       41.08     13.43 o 
   3  -6   7       98.99      104.80     16.82 o 
  -3  -5   7       13.28       41.59     23.33 o 
  -2  -5   7      231.85      243.61     27.56 o 
  -1  -5   7      125.08      119.51     22.66 o 
   1  -5   7      127.96      158.83     17.71 o 
   2  -5   7       14.61       15.40     11.14 o 
   3  -5   7       96.09      109.59     15.51 o 
   4  -5   7      148.50      178.87     18.22 o 
   5  -5   7       26.40       35.29     11.98 o 
  -4  -4   7       83.92       82.67     23.84 o 
  -3  -4   7        2.83       12.23     20.91 o 
  -2  -4   7      215.06      227.32     26.03 o 
  -1  -4   7        2.57        0.55     13.89 o 
   0  -4   7      665.51      746.54     45.12 o 
   1  -4   7      165.79      177.68     12.83 o 
   2  -4   7      283.17      302.38     21.86 o 
   3  -4   7      344.44      392.24     26.47 o 
   4  -4   7      164.92      190.02     18.15 o 
   5  -4   7       21.89       37.49     12.66 o 
   6  -4   7      310.69      357.43     26.84 o 
   7  -4   7        0.11       -6.70     21.06 o 
  -5  -3   7      121.68      157.61     28.05 o 
  -4  -3   7       39.65       40.32     20.68 o 
  -3  -3   7      298.89      337.15     31.76 o 
  -2  -3   7      683.77      684.25     44.61 o 
  -1  -3   7       13.44       18.66     13.61 o 
   0  -3   7      696.56      730.32     43.79 o 
   1  -3   7        5.06        7.72     10.30 o 
   2  -3   7      800.04      832.07     31.04 o 
   3  -3   7      922.22     1013.47     36.73 o 
   4  -3   7       90.00      114.66     15.48 o 
   5  -3   7      122.91      147.61     18.11 o 
   6  -3   7      480.48      510.12     40.10 o 
   7  -3   7      121.96      119.29     25.99 o 
   8  -3   7      105.79      112.29     27.61 o 
  -6  -2   7      248.41      276.96     29.91 o 
  -5  -2   7        8.48        7.50     17.56 o 
  -4  -2   7       18.20       43.76     19.66 o 
  -3  -2   7      121.46      104.22     21.93 o 
  -2  -2   7      548.15      486.95     35.53 o 
  -1  -2   7       25.21       29.40     13.23 o 
   0  -2   7     1548.98     1717.63     87.55 o 
   1  -2   7       82.34       83.04     13.89 o 
   2  -2   7      291.65      289.19     15.56 o 
   3  -2   7       83.40       81.33      7.09 o 
   4  -2   7        3.38        3.23      4.73 o 
   6  -2   7      128.31      131.01     23.13 o 
   7  -2   7      340.83      321.95     31.02 o 
   8  -2   7      167.93      164.01     29.23 o 
   9  -2   7        0.24       -4.64     18.80 o 
  -6  -1   7      285.86      311.34     31.18 o 
  -5  -1   7       18.45       38.08     18.80 o 
  -4  -1   7      134.17      158.48     24.85 o 
  -3  -1   7        2.84        5.11     15.09 o 
  -2  -1   7       23.27       28.29     13.96 o 
  -1  -1   7      141.34      115.47     17.55 o 
   0  -1   7      273.23      251.35     21.33 o 
   1  -1   7      335.21      302.42     15.93 o 
   2  -1   7        5.63       10.87      6.36 o 
   3  -1   7        7.05       10.54      4.32 o 
   4  -1   7      414.07      456.52     16.38 o 
   5  -1   7      586.57      630.16     39.53 o 
   6  -1   7      182.75       85.37     17.78 o 
   8  -1   7       85.44       69.93     21.88 o 
   9  -1   7       47.85       58.19     22.61 o 
  -6   0   7       41.84       70.22     21.10 o 
  -5   0   7      229.90      252.67     27.79 o 
  -4   0   7      439.08      493.97     37.19 o 
  -3   0   7       56.51       42.65     16.18 o 
  -2   0   7      737.39      661.99     41.54 o 
  -1   0   7     1393.86     1337.42     71.28 o 
   0   0   7      491.32      487.39     16.61 o 
   1   0   7      566.05      595.34     24.83 o 
   2   0   7       29.02       29.34     12.61 o 
   3   0   7       87.67       96.98     12.93 o 
   4   0   7     1162.51     1263.82     59.05 o 
   5   0   7       42.59       53.59     13.12 o 
   6   0   7      316.99      313.49     25.83 o 
   7   0   7      257.30      248.07     24.70 o 
   8   0   7        3.31        0.60     15.43 o 
   9   0   7      318.92      159.79     27.14 o 
  10   0   7       12.90       -2.66     20.95 o 
  -6   1   7       29.85       27.70     18.15 o 
  -5   1   7      341.89      392.84     33.02 o 
  -4   1   7       67.39       51.55     18.00 o 
  -3   1   7       94.13      102.31     18.69 o 
  -2   1   7     3043.32     2870.33    140.30 o 
  -1   1   7     1657.53     1589.97     57.20 o 
   0   1   7      100.78      105.55      5.54 o 
   1   1   7      390.87      348.66     10.26 o 
   2   1   7       62.82       72.45      8.51 o 
   3   1   7      505.81      510.02     22.42 o 
   4   1   7      315.15      329.96     16.96 o 
   5   1   7       58.57       79.16     13.87 o 
   6   1   7      700.98      722.48     42.92 o 
   7   1   7      179.52      182.74     20.57 o 
   8   1   7      719.83      625.26     42.05 o 
  10   1   7       18.56       12.47     21.93 o 
  -6   2   7        0.48        3.39     18.11 o 
  -5   2   7       19.45       28.25     17.62 o 
  -4   2   7      226.89      225.77     24.08 o 
  -3   2   7      154.33      150.51     24.50 o 
  -2   2   7      720.02      693.51     29.21 o 
  -1   2   7      237.26      217.01     13.50 o 
   0   2   7      738.67      652.86     26.56 o 
   1   2   7      363.87      326.48     22.04 o 
   2   2   7       40.15       55.16      6.60 o 
   3   2   7      459.32      442.55     19.97 o 
   4   2   7      293.02      321.14     16.51 o 
   5   2   7        2.71        6.99     10.65 o 
   6   2   7      435.64      482.34     31.83 o 
   7   2   7        2.10       -3.84      9.79 o 
   8   2   7      839.31      937.84     55.41 o 
   9   2   7      272.11      245.92     26.54 o 
  10   2   7        2.24        1.62     19.15 o 
  11   2   7       76.99       51.58     26.36 o 
  -5   3   7      120.12      154.49     22.10 o 
  -4   3   7       20.28       28.77     10.48 o 
  -3   3   7      104.73      122.32     13.38 o 
  -2   3   7        8.94        9.67      7.78 o 
  -1   3   7      293.66      259.29     16.10 o 
   0   3   7     2497.46     2408.18     83.24 o 
   1   3   7        2.60        6.07      5.47 o 
   2   3   7     3483.17     3422.50    161.28 o 
   3   3   7       92.45       92.66     12.05 o 
   4   3   7        9.92       15.25      9.74 o 
   5   3   7      166.40      174.50     20.11 o 
   6   3   7       92.81      126.06     18.31 o 
   7   3   7       16.59       26.87     12.21 o 
   8   3   7      278.67      275.28     24.06 o 
   9   3   7        1.56        8.85     14.73 o 
  10   3   7      252.39      114.14     23.72 o 
  11   3   7        9.72       -6.70     20.68 o 
  -5   4   7       72.85       91.35     21.77 o 
  -4   4   7      326.54      370.42     32.36 o 
  -3   4   7      338.16      316.18     33.47 o 
  -2   4   7       20.22       19.29      8.50 o 
  -1   4   7      563.70      537.75     24.06 o 
   0   4   7      702.45      703.21     28.57 o 
   1   4   7      660.65      613.36     25.43 o 
   2   4   7     2674.84     2480.27    123.15 o 
   3   4   7      116.67      123.72      6.63 o 
   4   4   7      664.21      673.82     19.69 o 
   5   4   7       75.14      111.48     16.78 o 
   6   4   7     1083.84     1006.47     58.10 o 
   7   4   7      509.89      541.41     36.18 o 
   8   4   7      227.66      251.02     23.23 o 
   9   4   7      184.41      207.28     22.50 o 
  10   4   7      164.92       84.93     20.26 o 
  11   4   7       28.99        7.34     19.68 o 
  -6   5   7      589.23      756.86     52.97 o 
  -5   5   7       41.78       49.53     19.69 o 
  -4   5   7      295.32      358.73     33.07 o 
  -3   5   7        1.96       -1.29     14.14 o 
  -2   5   7        2.94        6.40      8.31 o 
  -1   5   7      240.22      243.77     15.22 o 
   0   5   7      328.02      301.95     16.26 o 
   1   5   7     1429.13     1326.37     48.68 o 
   2   5   7     1918.75     1759.11     62.39 o 
   3   5   7      383.48      362.41     25.63 o 
   4   5   7     3262.41     3188.16     75.66 o 
   5   5   7      411.95      467.31     15.54 o 
   6   5   7       55.50       52.38     14.32 o 
   7   5   7      980.06     1243.66     69.68 o 
   8   5   7        0.78       -1.51     12.07 o 
   9   5   7      711.81      629.56     40.39 o 
  10   5   7       68.63       52.42     18.37 o 
  11   5   7       21.87       18.88     19.31 o 
  -5   6   7       57.95       75.26     23.70 o 
  -4   6   7      169.87      278.54     32.76 o 
  -3   6   7        9.16       12.85     17.64 o 
  -2   6   7      561.99      572.55     41.85 o 
  -1   6   7      451.60      417.40     33.27 o 
   0   6   7        2.52        0.99      7.04 o 
   1   6   7       98.45       66.78     25.53 o 
   2   6   7      230.55      220.24     20.71 o 
   3   6   7     1144.65      980.45     55.10 o 
   4   6   7     1269.69     1084.34     59.76 o 
   5   6   7      752.78      838.54     24.29 o 
   6   6   7      160.06      204.62     10.20 o 
   7   6   7      401.62      546.36     37.97 o 
   8   6   7       49.18       77.54     18.04 o 
   9   6   7       37.21       60.07     16.84 o 
  10   6   7        0.80       -1.06     14.47 o 
  -4   7   7        0.99        2.55     20.80 o 
  -3   7   7       71.91      128.32     28.16 o 
  -2   7   7      487.22      474.90     39.99 o 
  -1   7   7      116.54      128.10     24.23 o 
   0   7   7       15.52       13.63     15.20 o 
   1   7   7      812.62      724.95     45.72 o 
   2   7   7      152.80      162.27     20.31 o 
   3   7   7      102.35       89.30     15.87 o 
   4   7   7       71.19       84.26     15.22 o 
   5   7   7      201.49      183.22     13.81 o 
   6   7   7      886.23     1025.96     28.86 o 
   7   7   7       57.52       97.12     19.20 o 
   8   7   7      407.94      478.85     36.46 o 
   9   7   7      213.16      274.26     26.72 o 
  -4   8   7        3.41        6.35     25.48 o 
  -3   8   7      197.33      187.39     35.07 o 
  -2   8   7        4.87        4.53     22.93 o 
  -1   8   7        3.07        0.60     20.00 o 
   0   8   7      497.73      470.24     38.71 o 
   1   8   7        0.85       -0.46     14.47 o 
   2   8   7      969.67      873.99     52.24 o 
   3   8   7      643.65      537.47     36.28 o 
   4   8   7       66.95       77.27     16.27 o 
   6   8   7      197.37      192.12     26.09 o 
   7   8   7      128.01      159.94     23.90 o 
   8   8   7      948.25     1329.02     76.28 o 
  10   8   7      157.75      198.07     27.70 o 
  -3   9   7      194.39      187.13     39.53 o 
  -2   9   7       67.34       87.09     32.56 o 
  -1   9   7      221.79      245.54     38.06 o 
   0   9   7      169.00      234.42     34.18 o 
   1   9   7      210.28      201.40     28.67 o 
   2   9   7      871.85      714.59     46.71 o 
   3   9   7      539.92      504.11     36.37 o 
   4   9   7       48.36       48.05     15.58 o 
   5   9   7      184.58      128.81     19.80 o 
   6   9   7       58.32       47.78      7.12 o 
   9   9   7        2.89        2.29     16.96 o 
  -1  10   7      143.33      169.38     36.09 o 
   0  10   7      161.26      216.73     35.40 o 
   1  10   7        1.51       -0.73     18.33 o 
   2  10   7      411.22      388.69     33.93 o 
   3  10   7       45.61       63.07     19.33 o 
   4  10   7      510.84      475.75     35.51 o 
   5  10   7        5.01        7.26     14.27 o 
   7  10   7      154.56      137.73     23.75 o 
   8  10   7      166.27      178.58     26.88 o 
   1  11   7       66.31       83.11     25.61 o 
   2  11   7       89.35       91.32     22.88 o 
   3  11   7       87.54      103.80     23.83 o 
   4  11   7      324.22      289.37     29.36 o 
  -2  -4   8       18.41       28.45     20.13 o 
  -1  -4   8       56.52       84.62     21.46 o 
   0  -4   8      158.27      141.74     22.44 o 
   1  -4   8       16.45       36.11     15.80 o 
   5  -4   8        5.73        6.70      9.96 o 
   6  -4   8       86.24      108.94     17.24 o 
  -3  -3   8      253.83      301.80     31.34 o 
  -2  -3   8        5.74        5.53     16.36 o 
  -1  -3   8       99.74      116.53     22.28 o 
   0  -3   8        8.17       12.01     13.85 o 
   1  -3   8      664.46      668.93     41.83 o 
   2  -3   8      941.19      972.62     54.24 o 
   3  -3   8       71.84       79.65     15.56 o 
   5  -3   8      141.52      168.03     15.02 o 
   6  -3   8       26.44       19.86     21.95 o 
   7  -3   8       11.28       11.39     22.08 o 
  -4  -2   8      488.65      554.57     43.68 o 
  -3  -2   8      375.54      381.63     33.73 o 
  -2  -2   8       16.73       11.63     15.91 o 
  -1  -2   8      336.81      304.40     28.30 o 
   0  -2   8       49.33       45.74     14.78 o 
   1  -2   8      682.39      668.74     40.97 o 
   2  -2   8      592.28      595.37     36.79 o 
   3  -2   8        2.75        0.67     10.14 o 
   4  -2   8     1595.91     1632.68     97.04 o 
   5  -2   8       70.68       69.72     41.76 o 
   7  -2   8      157.55      122.31     26.34 o 
   8  -2   8       47.53       64.76     24.55 o 
  -5  -1   8      157.71      146.01     26.61 o 
  -4  -1   8      316.26      349.29     33.82 o 
  -3  -1   8       17.09       23.90     16.93 o 
  -2  -1   8      205.48      159.10     23.39 o 
  -1  -1   8      666.96      727.10     46.43 o 
   0  -1   8      144.72      102.57     16.91 o 
   1  -1   8        7.44        8.54     10.34 o 
   2  -1   8      868.67      884.57     60.80 o 
   3  -1   8      329.06      309.79     17.09 o 
   4  -1   8     1047.39     1130.77     43.60 o 
   5  -1   8       38.75       37.51     10.04 o 
   6  -1   8      566.21      504.20     37.04 o 
   8  -1   8       41.14       12.87     20.75 o 
   9  -1   8       77.33       76.70     25.37 o 
  -5   0   8       18.47       15.60     18.71 o 
  -4   0   8      124.06      140.68     24.77 o 
  -3   0   8       10.22       21.57     16.20 o 
  -2   0   8      691.88      682.43     45.34 o 
  -1   0   8      216.63      233.54     23.68 o 
   0   0   8        9.09        4.68     10.21 o 
   1   0   8      118.00      140.43     30.19 o 
   2   0   8      452.24      446.16     29.20 o 
   3   0   8      295.46      302.43     17.41 o 
   4   0   8      283.04      277.57     15.91 o 
   5   0   8      284.37      279.54     16.46 o 
   6   0   8      513.01      501.38     35.15 o 
   7   0   8       80.21       55.62     17.89 o 
   8   0   8        7.79       -7.39     16.47 o 
   9   0   8       53.83        0.80     19.06 o 
  -5   1   8       32.71       39.62     19.88 o 
  -4   1   8        7.43       10.81     16.11 o 
  -3   1   8     1055.90     1057.69     61.85 o 
  -2   1   8       93.07      124.52     21.59 o 
  -1   1   8      167.66      145.34     19.93 o 
   0   1   8      196.90      190.94      7.80 o 
   1   1   8      443.45      414.77     12.03 o 
   2   1   8       60.15      102.98     14.73 o 
   4   1   8       48.46       49.22      9.02 o 
   5   1   8      463.23      495.83     32.71 o 
   6   1   8      266.81      258.81     22.55 o 
   7   1   8       62.95       49.80     16.93 o 
   9   1   8       30.43       11.07     19.38 o 
  10   1   8       94.62       -0.25     20.75 o 
  -5   2   8      168.59      200.42     27.01 o 
  -4   2   8      105.72      146.49     23.37 o 
  -3   2   8     1476.88     1422.91     78.43 o 
  -2   2   8      154.89      188.22     23.43 o 
  -1   2   8      427.61      389.44     19.74 o 
   0   2   8      181.15      166.28     12.14 o 
   1   2   8       18.17       19.15      3.86 o 
   2   2   8      351.27      327.57     14.27 o 
   3   2   8      500.99      505.64     22.83 o 
   4   2   8        0.99        4.89      6.99 o 
   5   2   8      686.70      804.31     48.23 o 
   6   2   8        1.17        3.33     11.19 o 
   7   2   8      965.78      842.92     50.04 o 
   8   2   8      838.74      973.11     58.12 o 
   9   2   8       22.82        1.93     17.22 o 
  -5   3   8       98.48       99.33     21.93 o 
  -4   3   8      228.84      232.85     26.67 o 
  -3   3   8      280.49      279.72     18.49 o 
  -2   3   8       17.75       15.30      9.03 o 
  -1   3   8      393.87      376.07     20.71 o 
   0   3   8      262.73      231.60     14.44 o 
   1   3   8      455.65      376.66     18.50 o 
   2   3   8     1966.59     1870.26     41.14 o 
   3   3   8       69.70       72.98      6.72 o 
   4   3   8      267.82      241.90     14.72 o 
   5   3   8      202.65      251.80     23.28 o 
   6   3   8      117.25      166.33     21.88 o 
   7   3   8      126.16      191.03     20.70 o 
   8   3   8      638.20      573.28     38.24 o 
   9   3   8       72.16       81.45     20.53 o 
  -4   4   8      228.72      267.14     29.70 o 
  -3   4   8      170.63      126.83     14.63 o 
  -2   4   8      256.00      251.54     18.48 o 
  -1   4   8      500.21      463.51     22.56 o 
   0   4   8        6.04        5.55      7.12 o 
   1   4   8      425.57      374.75     18.68 o 
   2   4   8      656.36      578.76     24.97 o 
   3   4   8        1.77        1.01      3.36 o 
   4   4   8      311.54      332.87     12.52 o 
   5   4   8       14.44       27.23     12.70 o 
   6   4   8      166.17      214.52     24.90 o 
   7   4   8      165.11      235.13     23.90 o 
   8   4   8       16.27       16.24     13.89 o 
   9   4   8       15.22        2.17     14.12 o 
  10   4   8      133.44       82.53     21.86 o 
  -5   5   8      159.21      214.76     32.16 o 
  -4   5   8      320.06      342.54     34.00 o 
  -3   5   8       14.91       28.29     18.40 o 
  -2   5   8      241.87      271.34     18.31 o 
  -1   5   8        7.60        7.13      8.33 o 
   0   5   8      152.53      150.28     12.86 o 
   1   5   8      741.59      713.48     29.86 o 
   2   5   8      132.27      101.14     27.45 o 
   3   5   8      125.29       70.84     14.16 o 
   4   5   8        3.76        7.76      4.41 o 
   5   5   8      295.07      279.97     11.85 o 
   6   5   8     1959.95     2172.61    112.45 o 
   7   5   8        1.38        5.99     13.81 o 
   8   5   8      112.01      107.26     20.06 o 
   9   5   8       76.89      100.64     20.02 o 
  10   5   8       16.01       18.26     16.93 o 
  -4   6   8      114.43      195.07     31.42 o 
  -3   6   8      233.05      292.74     33.96 o 
  -2   6   8      405.72      410.97     35.49 o 
  -1   6   8       58.94       46.74     18.49 o 
   0   6   8     1288.57     1218.65     46.88 o 
   1   6   8      303.57      267.83     16.56 o 
   2   6   8      616.94      557.44     24.85 o 
   3   6   8      449.30      411.63     29.85 o 
   4   6   8     1608.33     1543.18     83.02 o 
   5   6   8      569.81      631.82     19.89 o 
   6   6   8      956.43     1020.98     28.84 o 
   7   6   8      132.08      173.02     23.53 o 
   8   6   8      155.38      220.53     27.61 o 
   9   6   8       25.25       21.08     16.05 o 
  10   6   8       35.40       39.17     17.46 o 
  -4   7   8        1.46        8.75     23.08 o 
  -3   7   8      188.34      214.43     33.53 o 
  -2   7   8      564.17      608.92     46.78 o 
  -1   7   8       37.14       27.03     19.57 o 
   0   7   8     1925.74     1839.76     99.58 o 
   1   7   8        6.35        0.38     12.56 o 
   2   7   8        5.69       18.15     12.63 o 
   3   7   8      790.99      719.36     44.83 o 
   4   7   8      217.47      210.72     20.75 o 
   5   7   8     1398.04     1433.45     37.91 o 
   6   7   8      263.31      310.25     32.84 o 
   7   7   8       95.98      144.17     23.01 o 
   8   7   8       85.16       63.09     20.15 o 
   9   7   8        1.26        1.80     16.62 o 
  10   7   8      201.14      234.13     26.90 o 
  -3   8   8        5.44       22.55     28.21 o 
  -2   8   8      169.92      205.99     35.42 o 
  -1   8   8      309.63      315.54     36.24 o 
   0   8   8       83.37      101.31     26.52 o 
   1   8   8        5.39        0.00     14.89 o 
   2   8   8       39.51       50.64     16.78 o 
   3   8   8      393.40      399.51     31.03 o 
   4   8   8      149.93      169.29     21.93 o 
   5   8   8      457.77      477.44     16.95 o 
   6   8   8        4.14        1.63      5.77 o 
   7   8   8      252.32      255.80     28.74 o 
   8   8   8      348.52      406.70     36.13 o 
   9   8   8       28.84       58.50     22.11 o 
  -2   9   8       18.91       16.82     29.72 o 
  -1   9   8       90.59      103.69     31.36 o 
   0   9   8      503.02      449.85     42.56 o 
   1   9   8      579.26      533.36     41.95 o 
   2   9   8      369.96      324.55     30.65 o 
   3   9   8      102.88      132.93     21.99 o 
   4   9   8      321.49      269.75     26.08 o 
   5   9   8      222.18      115.74     20.31 o 
   6   9   8       24.83       17.81      6.48 o 
   7   9   8      207.15      289.61     14.85 o 
   0  10   8       36.97       44.43     28.52 o 
   1  10   8      266.71      217.36     32.36 o 
   2  10   8      195.21      221.31     29.80 o 
   3  10   8      299.74      265.01     28.47 o 
   4  10   8      523.79      433.60     35.06 o 
   5  10   8        0.57       -1.15     14.73 o 
   6  10   8      188.82      180.05     25.78 o 
   2  11   8        1.44        8.03     18.84 o 
   3  11   8       62.60       82.64     23.12 o 
   4  11   8      180.63      151.49     25.57 o 
   5  11   8       57.83       57.23     19.53 o 
   1  -4   9      116.54      152.55     24.54 o 
  -1  -3   9      288.18      325.24     32.85 o 
   0  -3   9        2.14        1.24     15.82 o 
   1  -3   9      379.64      396.79     32.56 o 
   2  -3   9       91.39      146.74     22.13 o 
   3  -3   9        0.14       -2.66     13.27 o 
  -3  -2   9       87.62       73.75     23.50 o 
  -2  -2   9        8.03       14.60     19.13 o 
  -1  -2   9       78.94       63.61     20.09 o 
   0  -2   9      178.61      150.22     22.90 o 
   1  -2   9      490.43      540.66     37.68 o 
   2  -2   9       13.34       18.44     13.43 o 
   3  -2   9      300.17      346.45     27.61 o 
   4  -2   9      135.79      178.52     21.95 o 
   5  -2   9        4.69       -4.81     18.13 o 
   6  -2   9       71.42        8.96     21.06 o 
   7  -2   9        2.36       -3.73     22.01 o 
  -3  -1   9      114.89       88.42     23.57 o 
  -2  -1   9      127.00      151.78     26.39 o 
  -1  -1   9       46.62       50.47     18.44 o 
   0  -1   9       88.86       93.23     18.95 o 
   1  -1   9      531.22      538.86     36.73 o 
   2  -1   9      186.89      201.16     20.90 o 
   3  -1   9      411.48      443.77     31.07 o 
   4  -1   9       48.69       52.76     11.10 o 
   5  -1   9      435.07      492.59     24.81 o 
   6  -1   9      431.86      327.61     31.22 o 
   7  -1   9       76.59       -2.89     18.26 o 
   8  -1   9       14.04        0.73     20.28 o 
  -4   0   9        9.85       13.18     17.51 o 
  -3   0   9      224.76      181.47     28.32 o 
  -2   0   9      284.63      296.29     30.63 o 
  -1   0   9        2.92        4.97     14.47 o 
   0   0   9     1259.70     1189.76     66.53 o 
   1   0   9       26.46       23.73     12.69 o 
   2   0   9       85.43       77.52     15.13 o 
   3   0   9      221.27      236.94     15.62 o 
   4   0   9       11.32       21.69      9.02 o 
   5   0   9      753.57      753.44     32.22 o 
   6   0   9      414.88      399.93     32.23 o 
   7   0   9       52.31       25.68     18.04 o 
   9   0   9       37.51       -2.07     19.26 o 
  -4   1   9        8.11       -0.46     17.46 o 
  -3   1   9       38.33       39.64     20.19 o 
  -2   1   9      118.43      133.14     23.66 o 
  -1   1   9      281.19      298.16     27.78 o 
   0   1   9     1039.83     1005.49     57.83 o 
   1   1   9       12.97       10.45      8.19 o 
   2   1   9      311.15      311.76     17.78 o 
   4   1   9      125.77       91.61     11.52 o 
   5   1   9      594.64      629.58     27.90 o 
   6   1   9      130.57       68.82     16.53 o 
   7   1   9       31.54       41.44     17.69 o 
   9   1   9       46.08       13.52     21.70 o 
  -4   2   9       21.31       24.81     19.55 o 
  -3   2   9       80.65      102.18     22.93 o 
  -2   2   9       39.03       45.39     17.84 o 
  -1   2   9      470.59      442.66     33.62 o 
   0   2   9       51.61       46.79      5.31 o 
   1   2   9       96.22       99.76      6.44 o 
   2   2   9       51.01       53.35      5.22 o 
   3   2   9       10.48       14.24      7.72 o 
   4   2   9      282.08      307.07     26.39 o 
   5   2   9      296.83      389.51     30.14 o 
   6   2   9       23.65       26.99     14.34 o 
   7   2   9      512.78      506.48     36.13 o 
   8   2   9       48.71       34.58     17.91 o 
  10   2   9       37.87       17.58     23.68 o 
  -4   3   9      287.89      304.35     31.18 o 
  -3   3   9       89.42       72.15     20.66 o 
  -2   3   9       67.61       78.90     19.38 o 
  -1   3   9      139.42      143.73     14.41 o 
   0   3   9       47.75       57.54     10.03 o 
   1   3   9      395.99      380.65     26.55 o 
   2   3   9      163.83      155.48      7.65 o 
   3   3   9      729.54      616.15     16.86 o 
   4   3   9      219.80      249.07     19.38 o 
   5   3   9        0.53        2.33     12.16 o 
   6   3   9       37.85       85.37     18.73 o 
   7   3   9      548.73      609.64     40.79 o 
   8   3   9       10.73       24.04     15.47 o 
   9   3   9      434.17      477.90     38.08 o 
  10   3   9       96.56       36.48     21.50 o 
  -3   4   9       57.59       55.79     19.22 o 
  -2   4   9      626.11      589.95     28.60 o 
  -1   4   9      189.94      209.70     16.61 o 
   0   4   9       32.46       41.90      9.59 o 
   1   4   9      817.52      747.86     31.46 o 
   2   4   9        3.61        3.08      9.10 o 
   3   4   9     1383.89     1309.95     34.49 o 
   4   4   9      463.79      478.00     14.41 o 
   5   4   9        3.32        4.15     12.10 o 
   6   4   9      618.86      537.75     39.02 o 
   7   4   9      164.95      198.93     25.72 o 
   8   4   9      108.49      128.56     21.70 o 
   9   4   9      211.94      256.61     26.48 o 
  10   4   9       17.17       18.66     20.91 o 
  -3   5   9      294.91      309.23     33.02 o 
  -2   5   9      301.75      295.85     19.86 o 
  -1   5   9       36.76       42.74     11.23 o 
   0   5   9      299.10      287.10     17.71 o 
   1   5   9      865.40      780.79     32.86 o 
   2   5   9       69.22       61.74     18.70 o 
   3   5   9       13.65       17.49      8.56 o 
   4   5   9       10.87       16.65      5.09 o 
   5   5   9      446.38      424.16     15.59 o 
   6   5   9      657.97      766.41     48.89 o 
   7   5   9       44.60       33.13     16.60 o 
   8   5   9      318.60      383.05     32.73 o 
   9   5   9      152.62      205.50     26.88 o 
  10   5   9       35.68       28.70     18.67 o 
  -3   6   9       88.38       71.55     24.35 o 
  -2   6   9       14.42       16.93     19.66 o 
  -1   6   9      308.31      300.45     29.03 o 
   0   6   9      565.12      570.00     27.21 o 
   1   6   9       86.46       69.02     18.43 o 
   2   6   9       40.30       32.63      9.89 o 
   3   6   9       38.02       30.80     13.01 o 
   4   6   9      256.90      241.77     11.09 o 
   5   6   9       21.36       25.17      5.83 o 
   6   6   9       39.47       52.89     17.02 o 
   7   6   9      127.07      182.82     25.72 o 
   8   6   9      237.07      349.20     33.05 o 
   9   6   9       54.94       68.86     20.75 o 
  10   6   9       76.70      110.06     22.93 o 
  -3   7   9       41.68       40.15     25.23 o 
  -2   7   9       10.11        9.87     21.64 o 
  -1   7   9      660.77      622.24     45.92 o 
   0   7   9      174.59      184.15     26.63 o 
   1   7   9      301.70      290.64     18.93 o 
   2   7   9     1874.98     1668.63     90.12 o 
   3   7   9        0.78       -5.01     11.69 o 
   5   7   9      147.61      129.88     10.27 o 
   6   7   9        6.92        3.52      5.52 o 
   7   7   9      155.61      200.13     27.21 o 
   8   7   9        1.91       -3.19     17.49 o 
   9   7   9      168.97      245.36     31.45 o 
  -2   8   9      203.71      179.23     34.95 o 
  -1   8   9       76.29       98.23     29.65 o 
   0   8   9      731.85      648.49     47.82 o 
   1   8   9      233.38      216.09     29.03 o 
   2   8   9      953.77      907.53     56.68 o 
   3   8   9      174.44      137.88     21.91 o 
   4   8   9      902.04      736.78     47.03 o 
   5   8   9      106.88       92.98      8.49 o 
   6   8   9       63.96       85.98      8.61 o 
   7   8   9      163.33      203.15     28.69 o 
   8   8   9        0.93        2.73     18.11 o 
   9   8   9      416.80      548.85     44.59 o 
  -1   9   9      102.24      127.94     35.88 o 
   0   9   9        8.26        4.71     22.53 o 
   1   9   9      373.31      343.30     34.20 o 
   2   9   9       32.68       14.65     17.05 o 
   3   9   9      186.51      197.43     26.25 o 
   4   9   9      481.68      462.08     35.46 o 
   6   9   9      186.48      201.66     15.04 o 
   7   9   9       90.25       97.17     10.24 o 
   8   9   9        1.43        1.47     19.26 o 
   1  10   9      235.26      212.76     32.51 o 
   2  10   9        0.81        2.35     17.84 o 
   3  10   9      474.24      396.18     34.95 o 
   4  10   9      311.28      299.85     29.74 o 
   5  10   9       93.03       37.57     17.47 o 
   6  10   9       15.12       10.66      7.54 o 
   0  -2  10      124.20      117.18     24.24 o 
   1  -2  10      330.56      371.99     33.27 o 
   2  -2  10       33.20       46.32     18.22 o 
   3  -2  10      209.69      220.73     24.88 o 
   4  -2  10       98.59      171.80     23.63 o 
  -1  -1  10       18.16        9.70     18.49 o 
   0  -1  10      145.37      137.00     24.30 o 
   1  -1  10       42.66       44.23     17.87 o 
   2  -1  10       86.09      101.26     19.89 o 
   3  -1  10      280.97      307.41     27.28 o 
   4  -1  10        0.02       -3.46     12.85 o 
   5  -1  10       85.83       70.45     14.07 o 
   6  -1  10       85.24       57.59     22.64 o 
  -2   0  10        6.06        4.88     18.27 o 
  -1   0  10      476.05      460.85     38.41 o 
   0   0  10       37.17       58.88     19.13 o 
   1   0  10      117.13      126.06     21.35 o 
   2   0  10      194.56      204.80     22.95 o 
   3   0  10       16.57       19.42     13.49 o 
   4   0  10       18.39       23.88     10.17 o 
   5   0  10      410.13      471.35     24.58 o 
   6   0  10        3.05        2.04     17.02 o 
   7   0  10      114.46       60.50     21.44 o 
  -3   1  10      267.21      281.21     31.80 o 
  -2   1  10       91.38       68.27     21.73 o 
  -1   1  10      356.61      333.74     31.93 o 
   0   1  10       24.81       32.85     16.71 o 
   1   1  10      416.16      420.55     32.31 o 
   2   1  10      454.88      478.99     34.13 o 
   3   1  10        2.35        1.19      8.55 o 
   4   1  10      498.73      425.71     22.34 o 
   5   1  10      114.78      116.31     13.86 o 
   6   1  10      125.45      102.80     19.88 o 
   7   1  10      130.44       90.06     21.66 o 
   8   1  10        2.39       -0.38     18.53 o 
  -3   2  10       21.05       17.44     18.89 o 
  -2   2  10      171.27      145.07     26.03 o 
  -1   2  10      285.55      296.78     30.00 o 
   0   2  10        1.98        3.08     14.23 o 
   1   2  10      173.05      169.85     18.08 o 
   2   2  10      127.73      136.07     14.12 o 
   3   2  10      287.42      279.78     17.45 o 
   5   2  10      241.15      219.65     19.85 o 
   6   2  10      306.07      322.06     27.98 o 
   7   2  10      128.42      128.19     22.28 o 
   8   2  10        7.90        0.11     17.05 o 
  -3   3  10       13.26       15.65     18.69 o 
  -2   3  10      203.84      179.07     27.27 o 
  -1   3  10       66.12       78.39     19.82 o 
   0   3  10        1.49        5.71     10.06 o 
   1   3  10       86.96       87.25      8.63 o 
   2   3  10        0.54        1.93      4.06 o 
   3   3  10      296.67      297.65     10.85 o 
   4   3  10      586.14      579.46     33.13 o 
   5   3  10       58.11       14.27     14.96 o 
   6   3  10      236.88      249.20     26.21 o 
   7   3  10       55.58       89.88     20.42 o 
   8   3  10        4.72        9.19     16.42 o 
   9   3  10      236.52      278.50     30.69 o 
  -3   4  10      292.71      277.79     32.94 o 
  -2   4  10      122.90      109.97     23.32 o 
  -1   4  10        0.41        1.17     10.30 o 
   0   4  10       28.50       33.64     10.71 o 
   1   4  10        1.31        3.88     11.69 o 
   2   4  10       34.45       31.61      5.44 o 
   3   4  10      763.85      694.74     21.50 o 
   4   4  10       24.01       15.24      4.99 o 
   5   4  10      552.66      552.53     39.08 o 
   6   4  10       35.44       16.25     15.76 o 
   7   4  10       17.52       15.58     17.11 o 
   8   4  10      134.04      175.54     25.83 o 
   9   4  10       34.72       23.59     18.20 o 
  -2   5  10      128.79      140.45     18.07 o 
  -1   5  10      259.65      277.70     19.77 o 
   0   5  10      113.57      125.17     14.80 o 
   1   5  10        5.21        5.62      9.00 o 
   2   5  10      123.56       75.33     13.88 o 
   3   5  10      344.21      302.39     11.71 o 
   4   5  10       59.25       65.29      7.34 o 
   5   5  10      685.85      665.47     21.24 o 
   6   5  10      147.03      198.51     26.21 o 
   7   5  10      468.01      456.28     37.86 o 
   8   5  10      544.95      655.29     46.54 o 
   9   5  10        4.66       16.67     18.06 o 
  -2   6  10       99.02       93.65     24.19 o 
  -1   6  10      656.18      676.72     48.07 o 
   0   6  10      219.89      225.78     18.52 o 
   1   6  10       23.99       19.18     10.33 o 
   2   6  10      138.15      126.63     48.53 o 
   4   6  10       68.33       79.40      8.26 o 
   5   6  10      177.55      201.29     23.94 o 
   6   6  10       20.78       27.21     17.13 o 
   7   6  10      542.82      582.45     43.39 o 
   8   6  10      892.56     1133.89     69.80 o 
   9   6  10        9.36       20.95     19.88 o 
  -1   7  10      332.50      351.47     34.31 o 
   0   7  10        3.20        6.93     18.46 o 
   1   7  10      869.01      812.19     36.32 o 
   2   7  10       78.43       80.82     19.97 o 
   3   7  10        3.20       -2.55     12.76 o 
   4   7  10       15.06       16.51      8.15 o 
   5   7  10       19.74       24.49      6.68 o 
   6   7  10        5.44        7.72      6.10 o 
   7   7  10      273.83      331.54     33.24 o 
   8   7  10        1.89        6.59     19.26 o 
   9   7  10      152.34      260.76     34.42 o 
  -1   8  10      112.79      101.42     27.27 o 
   0   8  10      207.31      204.55     31.42 o 
   1   8  10      264.40      305.82     35.18 o 
   2   8  10       39.62       43.59     17.91 o 
   3   8  10      270.06      243.05     29.10 o 
   4   8  10      271.08      219.64     24.83 o 
   5   8  10        1.10       -0.13      5.93 o 
   6   8  10       84.11      115.43     10.12 o 
   7   8  10        6.07        2.97     17.35 o 
   8   8  10       55.90       58.15     22.68 o 
   1   9  10       12.64       23.59     21.30 o 
   2   9  10      146.55      168.11     27.17 o 
   3   9  10      284.62      254.00     28.45 o 
   4   9  10      133.62       96.67     20.80 o 
   5   9  10      148.37      129.95     10.78 o 
   6   9  10      213.19      230.70     13.61 o 
   7   9  10       22.43       17.06      7.76 o 
   4  10  10       11.88       15.87     16.80 o 
   0   0  11       31.68       33.38     20.68 o 
   1   0  11      270.29      296.16     30.85 o 
   2   0  11       66.75       82.20     21.00 o 
   3   0  11       22.29       18.31     15.38 o 
   4   0  11      137.99      221.97     26.34 o 
   5   0  11       40.62       48.21     13.59 o 
   0   1  11      213.15      190.95     28.72 o 
   1   1  11      479.01      495.05     38.77 o 
   2   1  11      115.61      113.94     21.81 o 
   3   1  11      153.28      180.67     23.48 o 
   4   1  11      123.12      112.73     16.52 o 
   5   1  11        1.93        4.95     10.91 o 
   6   1  11       17.28       17.38     17.04 o 
   7   1  11       24.85       17.15     19.68 o 
  -1   2  11       24.19       38.10     20.09 o 
   0   2  11       85.29       95.78     22.17 o 
   1   2  11      294.83      281.63     28.50 o 
   2   2  11       10.18        4.71     13.80 o 
   3   2  11      457.01      362.72     46.68 o 
   4   2  11       72.46       41.51     11.63 o 
   5   2  11      122.14      100.44     14.41 o 
   6   2  11       55.03       76.56     20.42 o 
   7   2  11       24.09       16.85     17.05 o 
  -1   3  11       18.24       20.40     18.58 o 
   0   3  11      155.64      139.66     24.19 o 
   1   3  11       22.77       19.72      6.33 o 
   2   3  11      316.82      287.87     11.62 o 
   3   3  11      583.35      530.11     26.59 o 
   4   3  11       54.88       37.38     15.85 o 
   5   3  11      296.35      332.80     28.21 o 
   6   3  11      304.91      341.99     31.62 o 
   7   3  11        1.17        1.27     16.53 o 
   8   3  11      126.62      107.13     22.99 o 
  -1   4  11       66.53       77.45     21.79 o 
   0   4  11      112.81      111.41     22.53 o 
   1   4  11      125.97      128.28      9.23 o 
   2   4  11      464.54      404.31     14.28 o 
   3   4  11      279.44      284.53     12.91 o 
   4   4  11      168.54      114.06     37.88 o 
   5   4  11      375.72      344.70     31.07 o 
   6   4  11       21.60        7.34     16.75 o 
   7   4  11       95.99       91.34     22.48 o 
   8   4  11       88.13      124.86     24.35 o 
  -1   5  11        8.81       10.61     13.01 o 
   0   5  11       78.70       97.95     15.20 o 
   1   5  11       99.91      107.04     32.16 o 
   2   5  11      366.08      379.17     14.31 o 
   3   5  11       14.31       12.25      5.96 o 
   4   5  11       27.23       28.28      6.46 o 
   5   5  11      257.30      252.24     27.74 o 
   6   5  11        0.25        5.31     16.35 o 
   7   5  11      518.42      587.62     44.92 o 
   8   5  11        7.11       10.37     19.18 o 
   0   6  11        4.49        4.29     12.05 o 
   1   6  11      237.16      261.96     20.49 o 
   2   6  11       39.41       35.14     12.18 o 
   3   6  11       37.46       28.70      7.15 o 
   4   6  11      102.06      120.17     10.15 o 
   5   6  11       30.23       29.97      8.14 o 
   6   6  11      274.66      312.47     31.71 o 
   7   6  11      737.85      940.20     61.28 o 
   8   6  11        7.60        6.92     19.93 o 
   0   7  11       89.51       97.58     25.01 o 
   1   7  11      477.25      508.86     40.83 o 
   2   7  11        0.92        0.89     11.48 o 
   4   7  11        7.52        8.32      7.03 o 
   5   7  11        1.01        0.56      6.35 o 
   6   7  11      568.11      557.04     24.45 o 
   7   7  11       95.51      134.66     26.54 o 
   1   8  11      335.56      307.70     32.98 o 
   2   8  11       10.88       13.71     18.67 o 
   3   8  11      160.16       94.85     22.11 o 
   4   8  11      155.90      144.00     12.26 o 
   5   8  11      208.56      211.52     13.67 o 
   6   8  11      164.29      189.36     24.85 o 
   7   8  11        1.62        1.33     19.04 o 
   4   9  11       14.99        9.96     15.84 o 
   5   9  11      245.23      263.26     15.39 o 
   2   2  12       58.49       68.49     20.49 o 
   3   2  12      160.03      168.87     24.63 o 
   4   2  12        8.89        7.26     11.66 o 
   5   2  12      116.44      120.58     16.40 o 
   2   3  12       75.73       91.72     20.39 o 
   3   3  12        0.89        2.53     10.59 o 
   4   3  12       80.09       49.60     13.22 o 
   5   3  12      239.67      261.39     19.70 o 
   6   3  12       17.28       13.38     18.46 o 
   1   4  12      115.52      121.53     10.77 o 
   2   4  12       76.72       77.16      8.17 o 
   3   4  12        4.47        4.95      5.89 o 
   4   4  12      545.01      556.93     41.90 o 
   5   4  12       97.31      106.53     24.61 o 
   6   4  12       60.83       36.59     20.29 o 
   2   5  12      211.31      227.67     23.69 o 
   3   5  12       20.20       31.44      8.09 o 
   4   5  12      296.84      244.58     12.98 o 
   5   5  12       68.37       78.83     22.55 o 
   6   5  12       66.55       79.23     23.77 o 
   2   6  12        5.46        5.16      7.91 o 
   3   6  12      179.43      206.49     13.84 o 
   4   6  12      252.28      270.52     14.56 o 
   5   6  12        0.24        2.31      6.62 o 
   6   6  12      152.81      219.67     30.91 o 
   3   7  12      264.92      317.80     17.85 o 
   4   7  12        2.20        3.83      8.00 o 
   5   7  12      280.28      314.11     15.58 o 
                                                 
